# Supplementary material for: Nebulous without white: annotated long-read genome assembly and CRISPR/Cas9 genome engineering in Drosophila nebulosa
Source: G3 (Bethesda). 2022 Sep 5;12(11):jkac231. doi: 10.1093/g3journal/jkac231 (PMC9635631; doi:10.1093/g3journal/jkac231)
Supplement: jkac231_Supplementary_Tables_S1_S9_S11_S14 [file jkac231_supplementary_tables_s1_s9_s11_s14.xlsx]

## Sheet: Table S1 Assembly stats
Table S1: Drosophila nebulosa genome assembly statistics
name (neb_)	n	n:500	L50	min	N75	N50	N25	E-size	max	sum	notes
c	3776	3776	49	2173	65954	821105	3226401	2033173	8908024	209500000	prelimary, Canu
m	1431	1431	113	1346	181291	432280	848836	548968	1879831	173900000	prelimary, minimap/miniasm/racon
f	885	885	22	505	792151	2173098	3521046	2825330	9950060	166700000	prelimary, Flye
w	1680	1679	12	1170	1371652	4232410	7115961	4889575	13550000	168500000	prelimary, wtdbg2
cp	3776	3776	49	2173	67451	821255	3226855	2035657	8908696	209200000	prelimary, polished, Canu
mp	1431	1431	113	1344	180966	431522	847851	548334	1877725	173500000	prelimary, polished, minimap/miniasm/racon
fp	885	885	22	506	792148	2173145	3521000	2826081	9949927	166600000	prelimary, polished, Flye
wp	1680	1679	12	1178	1371394	4232965	7116463	4890869	13560000	168500000	prelimary, polished, wtdbg2
q1	1605	1604	4	1178	4093831	19870000	22000000	13830000	26880000	173600000	composite 1
q2	1891	1591	4	1177	3595146	20900000	25760000	15060000	26880000	176000000	composite 2
q3	1600	1599	4	1178	3595135	20900000	25760000	14990000	26880000	176800000	composite 3
q1p	1605	1604	4	1177	4093833	19870000	22000000	13830000	26880000	173500000	composite 1, polished
q2p	1592	1591	4	1178	3595135	20900000	25760000	15060000	26880000	175900000	composite 2, polished
q3p	1600	1599	4	1178	3595136	20900000	25760000	14990000	26880000	176800000	composite 3, polished

## Sheet: Table S2 BUSCO Assembly
Table S2. Comparison of BUSCO analyses on D. nebulosa composite assemblies
Name	BUSCOs (N)					BUSCOs (%)
	Complete	Complete and Single-copy	Complete and duplicated	Fragmented	Missing	Complete	Complete and Single-copy	Complete and duplicated	Fragmented	Missing
neb_cp	3255	3146	109	15	15	0.990868	0.957686	0.0331811	0.00456621	0.00456621
neb_mp	3141	3100	41	27	117	0.956164	0.943683	0.012481	0.00821918	0.0356164
neb_fp	3256	3234	22	14	15	0.991172	0.984475	0.00669711	0.0042618	0.00456621
neb_wp	3177	3162	15	39	69	0.967123	0.962557	0.00456621	0.0118721	0.0210046
neb_q1p	3226	3209	17	29	30	0.98204	0.976865	0.00517504	0.00882801	0.00913242
neb_q2p	3229	3211	18	28	28	0.982953	0.977473	0.00547945	0.00852359	0.00852359
neb_q3p	3229	3211	18	28	28	0.982953	0.977473	0.00547945	0.00852359	0.00852359
*all assemblies compared to total of			3285	dipteran universal single copy orthologs

## Sheet: Table S3 BUSCO Annotation
Table S3. Comparison of BUSCO analyses between D. nebulosa gene annotation MAKER iterations
MAKER iteration	BUSCOs (N)					BUSCOs (%)					Gene models	Gene lengths
	Complete	Complete and single-copy	Complete and duplicated	Fragmented	Missing	Complete	Complete and single-copy	Complete and duplicated	Fragmented	Missing
1	3006	2965	41	67	212	0.915068	0.902588	0.012481	0.0203957	0.0645358	12611	2693.33
2	3031	3014	17	60	194	0.922679	0.917504	0.00517504	0.0182648	0.0590563	13051	3029.93
3	3040	3023	17	57	188	0.925419	0.920244	0.00517504	0.0173516	0.0572298	13067	3001.58
4	3036	3019	17	61	188	0.924201	0.919026	0.00517504	0.0185693	0.0572298	13074	2993.82
*all assemblies compared to total of			3285	dipteran universal single copy orthologs

## Sheet: Table S4 Orthologs
Table S4. Mapping of D. nebulosa gene ID to D. melanogaster BLAST results
DNEB_012986	name	PyK_0
DNEB_012986-RA	product	Pyruvate kinase
DNEB_013019	name	His4r_0
DNEB_013019-RA	product	Histone H4
DNEB_013024	name	His4r_1
DNEB_013024-RA	product	Histone H4
DNEB_013021	name	His2B_0
DNEB_013021-RA	product	Histone H2B
DNEB_013026	name	His2B_1
DNEB_013026-RA	product	Histone H2B
DNEB_013001	name	His3_0
DNEB_013001-RA	product	Histone H3
DNEB_013017	name	His3_1
DNEB_013017-RA	product	Histone H3
DNEB_013015	name	His2A_0
DNEB_013015-RA	product	Histone H2A
DNEB_013002	name	His1_0
DNEB_013002-RA	product	Histone H1
DNEB_013006	name	His1_1
DNEB_013006-RA	product	Histone H1
DNEB_013009	name	His1_2
DNEB_013009-RA	product	Histone H1
DNEB_013012	name	His3_2
DNEB_013012-RA	product	Histone H3
DNEB_013013	name	His1_3
DNEB_013013-RA	product	Histone H1
DNEB_013005	name	His3_3
DNEB_013005-RA	product	Histone H3
DNEB_013018	name	His3_4
DNEB_013018-RA	product	Histone H3
DNEB_013003	name	His2B_2
DNEB_013003-RA	product	Histone H2B
DNEB_013014	name	His2B_3
DNEB_013014-RA	product	Histone H2B
DNEB_013016	name	His4r_2
DNEB_013016-RA	product	Histone H4
DNEB_013028	name	His3_5
DNEB_013028-RA	product	Histone H3
DNEB_013010	name	His2B_4
DNEB_013010-RA	product	Histone H2B
DNEB_013007	name	His2B_5
DNEB_013007-RA	product	Histone H2B
DNEB_013008	name	His4r_3
DNEB_013008-RA	product	Histone H4
DNEB_013020	name	His2A_1
DNEB_013020-RA	product	Histone H2A
DNEB_013004	name	His4r_4
DNEB_013004-RA	product	Histone H4
DNEB_013011	name	His4r_5
DNEB_013011-RA	product	Histone H4
DNEB_013022	name	His1_4
DNEB_013022-RA	product	Histone H1
DNEB_013025	name	His2A_2
DNEB_013025-RA	product	Histone H2A
DNEB_013027	name	His1:CG33861_0
DNEB_013027-RA	product	Histone H1
DNEB_013023	name	His3_6
DNEB_013023-RA	product	Histone H3
DNEB_012833	name	CAHbeta_0
DNEB_012833-RA	product	Carbonic anhydrase
DNEB_012834	name	Rilpl
DNEB_012834-RA	product	RILP-like protein homolog
DNEB_012836	name	Dmel\CG3719
DNEB_012836-RA	product	EG:132E8.3 protein
DNEB_012838	name	ssx
DNEB_012838-RA	product	LD21345p
DNEB_012840	name	Adat1
DNEB_012840-RA	product	Adenosine deaminase, tRNA-specific 1, isoform B
DNEB_012835	name	CG14771
DNEB_012835-RA	product	Regulatory protein zeste
DNEB_012837	name	AMPKalpha
DNEB_012837-RA	product	AMP-activated protein kinase alpha subunit, isoform A
DNEB_012839	name	unc
DNEB_012839-RA	product	Uncoordinated
DNEB_012903	name	Dmel\CG4928_0
DNEB_012903-RA	product	Uncharacterized protein, isoform C
DNEB_012902	name	RpS27A_0
DNEB_012902-RA	product	Ubiquitin-40S ribosomal protein S27a
DNEB_013057	name	RpL7A_0
DNEB_013057-RA	product	60S ribosomal protein L7a
DNEB_011500	name	Dmel\CG13251
DNEB_011500-RA	product	CCDC66 domain-containing protein
DNEB_011499	name	knrl
DNEB_011499-RA	product	Knirps-like, isoform B
DNEB_011501	name	kni
DNEB_011501-RA	product	Knirps, isoform B
DNEB_011830	name	RpLP0
DNEB_011830-RA	product	60S acidic ribosomal protein P0
DNEB_011829	name	Indy
DNEB_011829-RA	product	Protein I'm not dead yet
DNEB_011828	name	Dmel\CG6865
DNEB_011828-RA	product	Peptidase S1 domain-containing protein
DNEB_011825	name	Rad9
DNEB_011825-RA	product	Cell cycle checkpoint control protein
DNEB_011826	name	Grx1
DNEB_011826-RA	product	GEO08966p1
DNEB_011827	name	Dysb
DNEB_011827-RA	product	Dysbindin, isoform B
DNEB_011846	name	Dmel\CG8750
DNEB_011846-RA	product	GEO07172p1
DNEB_011757	name	Dmel\CG16719_0
DNEB_011757-RA	product	GH24859p
DNEB_011760	name	Dmel\CG16719_1
DNEB_011760-RA	product	GH24859p
DNEB_011761	name	Toll-6
DNEB_011761-RA	product	Toll-like receptor 6
DNEB_011758	name	Dmel\CG7255_0
DNEB_011758-RA	product	Uncharacterized protein, isoform F
DNEB_011754	name	Tollo
DNEB_011754-RA	product	Toll-like receptor Tollo
DNEB_011763	name	brv3
DNEB_011763-RA	product	Brivido-3, isoform C
DNEB_011762	name	Dmel\CG18233_0
DNEB_011762-RA	product	Procollagen-proline 4-dioxygenase
DNEB_011755	name	Best4
DNEB_011755-RA	product	Bestrophin homolog
DNEB_011756	name	Best3
DNEB_011756-RA	product	Bestrophin homolog
DNEB_011759	name	Dmel\CG7255_1
DNEB_011759-RA	product	RE19996p1
DNEB_011484	name	BcDNA:RE16005
DNEB_011484-RA	product	GEO07425p1
DNEB_011493	name	Dmel\CG42495
DNEB_011493-RA	product	IP18228p
DNEB_011496	name	GNBP1
DNEB_011496-RA	product	Gram-negative bacteria-binding protein 1
DNEB_011489	name	FBgn_0
DNEB_011489-RA	product	Aa_trans domain-containing protein
DNEB_011487	name	CG11806
DNEB_011487-RA	product	Aa_trans domain-containing protein
DNEB_011488	name	polyph_0
DNEB_011488-RA	product	Glutamate transporter polyphemus
DNEB_011498	name	Dmel\CG13250
DNEB_011498-RA	product	Uncharacterized protein, isoform B
DNEB_011492	name	MYPT-75D_0
DNEB_011492-RA	product	Myosin phosphatase targeting subunit 75D, isoform B
DNEB_011491	name	MYPT-75D_1
DNEB_011491-RA	product	Myosin phosphatase targeting subunit 75D, isoform B
DNEB_011494	name	Capr
DNEB_011494-RA	product	Caprin, isoform B
DNEB_011497	name	Rcd2
DNEB_011497-RA	product	RE54525p
DNEB_011490	name	CG34239
DNEB_011490-RA	product	Uncharacterized protein, isoform G
DNEB_011486	name	klu_0
DNEB_011486-RA	product	FI01015p
DNEB_011485	name	klu_1
DNEB_011485-RA	product	FI01015p
DNEB_011495	name	GNBP2_0
DNEB_011495-RA	product	Gram-negative bacteria-binding protein 2
DNEB_011781	name	sa
DNEB_011781-RA	product	Transcription initiation factor TFIID subunit 8
DNEB_011773	name	Dmel\CG5664
DNEB_011773-RA	product	RE31086p
DNEB_011764	name	Dmel\CG33673
DNEB_011764-RA	product	Uncharacterized protein
DNEB_011771	name	Gbs-70E
DNEB_011771-RA	product	Protein phosphatase 1 regulatory subunit
DNEB_011768	name	Dmel\CG7275_0
DNEB_011768-RA	product	DDB1- and CUL4-associated factor 13
DNEB_011777	name	barc_0
DNEB_011777-RA	product	Barricade, isoform A
DNEB_011766	name	Dmel\CG13455
DNEB_011766-RA	product	FI08508p
DNEB_011769	name	Dmel\CG7272
DNEB_011769-RA	product	Sugar transporter SWEET
DNEB_011779	name	barc_1
DNEB_011779-RA	product	Barricade, isoform A
DNEB_011767	name	Dmel\CG7275_1
DNEB_011767-RA	product	DDB1- and CUL4-associated factor 13
DNEB_011772	name	Mpcp2
DNEB_011772-RA	product	MIP08013p1
DNEB_011776	name	cg33288
DNEB_011776-RA	product	HDC11342
DNEB_011782	name	Dmel\CG32440
DNEB_011782-RA	product	GEO10847p1
DNEB_011770	name	Dmel\CG7857
DNEB_011770-RA	product	FI09629p
DNEB_011774	name	Aef1_0
DNEB_011774-RA	product	Adult enhancer factor 1, isoform C
DNEB_011775	name	Aef1_1
DNEB_011775-RA	product	Adult enhancer factor 1, isoform C
DNEB_011780	name	rgn_0
DNEB_011780-RA	product	BcDNA.GH11973
DNEB_011778	name	rgn_1
DNEB_011778-RA	product	Regeneration, isoform B
DNEB_011765	name	Dmel\CG12355
DNEB_011765-RA	product	Uncharacterized protein, isoform B
DNEB_011509	name	Dmel\CG13024
DNEB_011509-RA	product	Uncharacterized protein, isoform B
DNEB_011504	name	Dmel\CG13252
DNEB_011504-RA	product	VWFC domain-containing protein
DNEB_011512	name	eIF3e
DNEB_011512-RA	product	Eukaryotic translation initiation factor 3 subunit E
DNEB_011505	name	l(3)02640
DNEB_011505-RA	product	Hydroxymethylbilane synthase
DNEB_011507	name	Dmel\CG3511
DNEB_011507-RA	product	LD39850p
DNEB_011514	name	Ac78C
DNEB_011514-RA	product	Adenylyl cyclase 78C
DNEB_011511	name	GS
DNEB_011511-RA	product	GH26789p
DNEB_011503	name	Gr77a
DNEB_011503-RA	product	Putative gustatory receptor 77a
DNEB_011513	name	AsnS_0
DNEB_011513-RA	product	Asparagine synthetase [glutamine-hydrolyzing]
DNEB_011506	name	Fcp1_0
DNEB_011506-RA	product	RNA polymerase II subunit A C-terminal domain phosphatase
DNEB_011508	name	FBpp0072605_0
DNEB_011508-RA	product	Uncharacterized protein, isoform C
DNEB_011502	name	cmpy
DNEB_011502-RA	product	Crimpy, isoform C
DNEB_011510	name	nudC_0
DNEB_011510-RA	product	Nuclear migration protein NudC
DNEB_011633	name	Dmel\CG8541
DNEB_011633-RA	product	MIP24391p
DNEB_011631	name	Tsp66A
DNEB_011631-RA	product	MIP06208p
DNEB_011640	name	lqf
DNEB_011640-RA	product	FI19443p1
DNEB_011629	name	CG18656
DNEB_011629-RA	product	RRM domain-containing protein
DNEB_011630	name	ppk26
DNEB_011630-RA	product	Pickpocket 26
DNEB_011638	name	clone_0
DNEB_011638-RA	product	BCL2-associated athanogene 6
DNEB_011639	name	ltl
DNEB_011639-RA	product	FI03225p
DNEB_011642	name	Dmel\CG14837
DNEB_011642-RA	product	Uncharacterized protein
DNEB_011634	name	Cyp316a1
DNEB_011634-RA	product	Probable cytochrome P450 316a1
DNEB_011636	name	Dmel\CG8539
DNEB_011636-RA	product	FI17864p1
DNEB_011628	name	Rac2
DNEB_011628-RA	product	Rac2, isoform B
DNEB_011632	name	Dmel\CG8543
DNEB_011632-RA	product	Uncharacterized protein
DNEB_011641	name	Dmel\CG32374
DNEB_011641-RA	product	Peptidase S1 domain-containing protein
DNEB_011635	name	Cyp4d8
DNEB_011635-RA	product	Cytochrome P450 4d8
DNEB_011637	name	Dmel\CG7548
DNEB_011637-RA	product	Uncharacterized protein
DNEB_011545	name	ValRS-m
DNEB_011545-RA	product	Valyl-tRNA synthetase
DNEB_011552	name	mfr
DNEB_011552-RA	product	Misfire, isoform F
DNEB_011549	name	CG5741
DNEB_011549-RA	product	Uncharacterized protein, isoform F
DNEB_011553	name	TrpA1
DNEB_011553-RA	product	Transient receptor potential cation channel subfamily A member 1
DNEB_011548	name	orb2
DNEB_011548-RA	product	Orb2, isoform J
DNEB_011550	name	Tsp66E
DNEB_011550-RA	product	Tetraspanin
DNEB_011547	name	GNBP3
DNEB_011547-RA	product	Gram-negative bacteria-binding protein 3
DNEB_011544	name	Dmel\CG5506_0
DNEB_011544-RA	product	LP12049p
DNEB_011551	name	Prosbeta4R2_0
DNEB_011551-RA	product	Proteasome subunit beta
DNEB_011546	name	Dmel\CG13313
DNEB_011546-RA	product	CUB domain-containing protein
DNEB_011555	name	dally
DNEB_011555-RA	product	Division abnormally delayed, isoform B
DNEB_011554	name	Mcm7
DNEB_011554-RA	product	DNA replication licensing factor Mcm7
DNEB_011582	name	Arr2
DNEB_011582-RA	product	Phosrestin-1
DNEB_011583	name	CT32600
DNEB_011583-RA	product	Uncharacterized protein, isoform B
DNEB_011595	name	Dmel\CG5989
DNEB_011595-RA	product	GH26459p
DNEB_011597	name	Lasp
DNEB_011597-RA	product	Lasp, isoform D
DNEB_011586	name	Cdc6
DNEB_011586-RA	product	Cell division control protein
DNEB_011589	name	GAPsec
DNEB_011589-RA	product	FI07835p
DNEB_011584	name	Cpr66D
DNEB_011584-RA	product	Cuticular protein 66D
DNEB_011580	name	h
DNEB_011580-RA	product	Protein hairy
DNEB_011598	name	Dmel\CG13032
DNEB_011598-RA	product	FI23334p1
DNEB_011596	name	RpL14
DNEB_011596-RA	product	60S ribosomal protein L14
DNEB_011581	name	Pex7
DNEB_011581-RA	product	Peroxin 7, isoform A
DNEB_011585	name	Zasp66_0
DNEB_011585-RA	product	Z band alternatively spliced PDZ-motif protein 66, isoform I
DNEB_011590	name	S-Lap2
DNEB_011590-RA	product	Cysteinylglycine-S-conjugate dipeptidase
DNEB_011591	name	S-Lap1
DNEB_011591-RA	product	Cysteinylglycine-S-conjugate dipeptidase
DNEB_011593	name	Dmel\CG6282_0
DNEB_011593-RA	product	Uncharacterized protein, isoform D
DNEB_011592	name	Dmel\CG6282_1
DNEB_011592-RA	product	Uncharacterized protein, isoform D
DNEB_011587	name	Zasp66_1
DNEB_011587-RA	product	Z band alternatively spliced PDZ-motif protein 66, isoform B
DNEB_011588	name	Zasp66_2
DNEB_011588-RA	product	FI20184p1
DNEB_011594	name	Dmel\CG6282_2
DNEB_011594-RA	product	GH12549p
DNEB_011844	name	Dmel\CG10222
DNEB_011844-RA	product	GPN-loop GTPase 2
DNEB_011834	name	JMJD7
DNEB_011834-RA	product	GH14974p
DNEB_011842	name	Dmel\CG32121
DNEB_011842-RA	product	Uncharacterized protein
DNEB_011840	name	CT28585
DNEB_011840-RA	product	GH11086p
DNEB_011837	name	Dmel\CG10140
DNEB_011837-RA	product	Uncharacterized protein
DNEB_011845	name	Hml
DNEB_011845-RA	product	Hemolectin, isoform A
DNEB_011839	name	Dmel\CG10154
DNEB_011839-RA	product	Uncharacterized protein, isoform A
DNEB_011832	name	Ddx1
DNEB_011832-RA	product	ATP-dependent RNA helicase Ddx1
DNEB_011831	name	Rich
DNEB_011831-RA	product	Guanine nucleotide exchange factor subunit Rich
DNEB_011836	name	Dmel\CG14109
DNEB_011836-RA	product	RH45712p
DNEB_011833	name	Dmel\CG11523
DNEB_011833-RA	product	GEO05133p1
DNEB_011835	name	cmb
DNEB_011835-RA	product	Combover, isoform A
DNEB_011841	name	CG14106
DNEB_011841-RA	product	Uncharacterized protein
DNEB_011838	name	Dmel\CG10725
DNEB_011838-RA	product	Uncharacterized protein
DNEB_011843	name	flr
DNEB_011843-RA	product	Actin-interacting protein 1
DNEB_011646	name	Adi1
DNEB_011646-RA	product	1,2-dihydroxy-3-keto-5-methylthiopentene dioxygenase
DNEB_011648	name	Dmel\CG11811
DNEB_011648-RA	product	Guanylate kinase
DNEB_011654	name	Hsc70-1
DNEB_011654-RA	product	Heat shock 70 kDa protein cognate 1
DNEB_011647	name	simj
DNEB_011647-RA	product	Simjang, isoform D
DNEB_011650	name	Ptip
DNEB_011650-RA	product	PAX transcription activation domain interacting protein
DNEB_011644	name	Pura
DNEB_011644-RA	product	FI18828p1
DNEB_011653	name	Dmel\CG17364
DNEB_011653-RA	product	Uncharacterized protein, isoform C
DNEB_011643	name	Dmel\CG14838
DNEB_011643-RA	product	Uncharacterized protein
DNEB_011649	name	ND-13B
DNEB_011649-RA	product	NADH dehydrogenase (Ubiquinone) 13 kDa B subunit
DNEB_011651	name	upSET
DNEB_011651-RA	product	UpSET, isoform A
DNEB_011652	name	26-29-p
DNEB_011652-RA	product	26-29kD-proteinase
DNEB_011645	name	Urm1
DNEB_011645-RA	product	Ubiquitin-related modifier 1 homolog
DNEB_011655	name	TfAP-2
DNEB_011655-RA	product	Transcription factor AP-2, isoform F
DNEB_011569	name	Dmel\CG13306
DNEB_011569-RA	product	GEO10181p1
DNEB_011579	name	Dmel\CG8138
DNEB_011579-RA	product	Cilia- and flagella-associated protein 299
DNEB_011558	name	Dmel\CG13312
DNEB_011558-RA	product	Uncharacterized protein
DNEB_011564	name	Acbp5
DNEB_011564-RA	product	Acyl-CoA binding protein 5
DNEB_011565	name	Acbp4_0
DNEB_011565-RA	product	Acyl-CoA binding protein 4
DNEB_011561	name	Dmel\CG13311
DNEB_011561-RA	product	GEO07612p1
DNEB_011562	name	Dmel\CG13310
DNEB_011562-RA	product	CUB domain-containing protein
DNEB_011578	name	SrpRbeta
DNEB_011578-RA	product	Signal recognition particle receptor subunit beta
DNEB_011571	name	Prm_0
DNEB_011571-RA	product	Paramyosin, isoform D
DNEB_011570	name	Prm_1
DNEB_011570-RA	product	FI03688p
DNEB_011556	name	Dmel\CG32026
DNEB_011556-RA	product	GH12815p
DNEB_011574	name	Cp15
DNEB_011574-RA	product	Chorion protein S15
DNEB_011557	name	Dmel\CG13308
DNEB_011557-RA	product	Chitin-binding type-2 domain-containing protein
DNEB_011575	name	Cp18
DNEB_011575-RA	product	Chorion protein S18
DNEB_011573	name	Cp19
DNEB_011573-RA	product	Chorion protein S19
DNEB_011563	name	Fhos_0
DNEB_011563-RA	product	Formin homology 2 domain containing, isoform G
DNEB_011576	name	Dmel\CG6511
DNEB_011576-RA	product	IP13783p
DNEB_011567	name	Fhos_1
DNEB_011567-RA	product	Formin homology 2 domain containing, isoform I
DNEB_011568	name	Dmel\CG6576
DNEB_011568-RA	product	IP10051p
DNEB_011559	name	Dmel\CG34427
DNEB_011559-RA	product	Chitin-binding type-2 domain-containing protein
DNEB_011566	name	Fhos_2
DNEB_011566-RA	product	Formin homology 2 domain containing, isoform A
DNEB_011560	name	Dmel\CG34426
DNEB_011560-RA	product	Chitin-binding type-2 domain-containing protein
DNEB_011572	name	Cp16
DNEB_011572-RA	product	Chorion protein S16
DNEB_011577	name	Dmel\CG32022
DNEB_011577-RA	product	Guided entry of tail-anchored proteins factor 1
DNEB_011537	name	Dronc
DNEB_011537-RA	product	Caspase Dronc
DNEB_011540	name	vnc
DNEB_011540-RA	product	LD19812p
DNEB_011541	name	dpr6
DNEB_011541-RA	product	Defective proboscis extension response 6, isoform A
DNEB_011535	name	bma
DNEB_011535-RA	product	Black match, isoform H
DNEB_011539	name	Dmel\CG42455
DNEB_011539-RA	product	GEO02452p1
DNEB_011538	name	Dmel\CG6674
DNEB_011538-RA	product	Protein TSSC4
DNEB_011536	name	Dmel\CG6685
DNEB_011536-RA	product	RE55559p
DNEB_011542	name	Dmel\CG8620
DNEB_011542-RA	product	Uncharacterized protein, isoform B
DNEB_011543	name	Dscam2
DNEB_011543-RA	product	Down syndrome cell adhesion molecule 2, isoform O
DNEB_011752	name	Dmel\CG6878_0
DNEB_011752-RA	product	Protein MGR2 homolog
DNEB_011747	name	Pex3
DNEB_011747-RA	product	Peroxisomal assembly protein PEX3
DNEB_011750	name	Prp31
DNEB_011750-RA	product	Pre-mRNA-processing factor 31
DNEB_011738	name	Nmt
DNEB_011738-RA	product	Glycylpeptide N-tetradecanoyltransferase
DNEB_011734	name	Dmel\CG7387
DNEB_011734-RA	product	CG7387 protein
DNEB_011736	name	ERR
DNEB_011736-RA	product	Estrogen-related receptor
DNEB_011748	name	FucTA
DNEB_011748-RA	product	Alpha1,3-fucosyltransferase A, isoform B
DNEB_011730	name	anon-WO0140519.185
DNEB_011730-RA	product	GH02649p
DNEB_011739	name	RecQ4
DNEB_011739-RA	product	DNA helicase
DNEB_011725	name	BcDNA:RE24439_0
DNEB_011725-RA	product	GEO09993p1
DNEB_011724	name	BcDNA:RE24439_1
DNEB_011724-RA	product	GEO09993p1
DNEB_011726	name	BcDNA:RE24439_2
DNEB_011726-RA	product	GEO09993p1
DNEB_011722	name	BcDNA:RE24439_3
DNEB_011722-RA	product	GEO09993p1
DNEB_011740	name	ZnT63C
DNEB_011740-RA	product	Zinc transporter 63C, isoform F
DNEB_011732	name	UbcE2M
DNEB_011732-RA	product	NEDD8-conjugating enzyme UbcE2M, isoform B
DNEB_011720	name	Dmel\CG7213
DNEB_011720-RA	product	Uncharacterized protein
DNEB_011741	name	Cep135_0
DNEB_011741-RA	product	Centrosomal protein 135kDa, isoform B
DNEB_011743	name	Cep135_1
DNEB_011743-RA	product	Centrosomal protein 135kDa, isoform B
DNEB_011731	name	CG8005
DNEB_011731-RA	product	Probable deoxyhypusine synthase
DNEB_011737	name	Uxs
DNEB_011737-RA	product	LD39959p
DNEB_011728	name	Dmel\CG8006
DNEB_011728-RA	product	GH28769p
DNEB_011733	name	MED24
DNEB_011733-RA	product	Mediator of RNA polymerase II transcription subunit 24
DNEB_011735	name	Atg18a
DNEB_011735-RA	product	WD repeat domain phosphoinositide-interacting protein 2
DNEB_011746	name	Dmel\CG32147
DNEB_011746-RA	product	RE07960p
DNEB_011723	name	BcDNA:RE24439_4
DNEB_011723-RA	product	GEO09993p1
DNEB_011744	name	Dmel\CG12316
DNEB_011744-RA	product	GH22749p
DNEB_011749	name	Msh6
DNEB_011749-RA	product	Probable DNA mismatch repair protein Msh6
DNEB_011742	name	Dmel\CG16959
DNEB_011742-RA	product	GH11627p
DNEB_011721	name	eIF4E3
DNEB_011721-RA	product	eIF-4F 25 kDa subunit
DNEB_011729	name	tut
DNEB_011729-RA	product	Tumorous testis
DNEB_011753	name	Dmel\CG7011_0
DNEB_011753-RA	product	GH25868p
DNEB_011745	name	Pdi
DNEB_011745-RA	product	Protein disulfide-isomerase
DNEB_011751	name	Dmel\CG7011_1
DNEB_011751-RA	product	GH25868p
DNEB_011710	name	BI-1
DNEB_011710-RA	product	Bax Inhibitor-1, isoform B
DNEB_011694	name	Dmel\CG3568_0
DNEB_011694-RA	product	AT21585p
DNEB_011701	name	Dmel\CG9953
DNEB_011701-RA	product	Uncharacterized protein
DNEB_011706	name	croc
DNEB_011706-RA	product	Fork head domain-containing protein crocodile
DNEB_011693	name	Gle1
DNEB_011693-RA	product	Nucleoporin Gle1
DNEB_011708	name	Alp1
DNEB_011708-RA	product	Alkaline phosphatase
DNEB_011714	name	Arl5
DNEB_011714-RA	product	ADP-ribosylation factor-like 5
DNEB_011709	name	Cpsf6
DNEB_011709-RA	product	Cleavage and polyadenylation specificity factor subunit 6
DNEB_011705	name	bin
DNEB_011705-RA	product	Forkhead box protein biniou
DNEB_011717	name	cert
DNEB_011717-RA	product	Ceramide transfer protein
DNEB_011698	name	Surf1
DNEB_011698-RA	product	SURF1-like protein
DNEB_011711	name	Gr66a
DNEB_011711-RA	product	Gustatory receptor for bitter taste 66a
DNEB_011716	name	Dmel\CG7201
DNEB_011716-RA	product	Uncharacterized protein, isoform A
DNEB_011696	name	Dmel\CG9948
DNEB_011696-RA	product	LD06929p
DNEB_011699	name	sgl
DNEB_011699-RA	product	UDP-glucose 6-dehydrogenase
DNEB_011719	name	Fad2_0
DNEB_011719-RA	product	Fad2
DNEB_011695	name	Dmel\CG12091
DNEB_011695-RA	product	Protein phosphatase
DNEB_011697	name	Dmel\CG10075
DNEB_011697-RA	product	RE68357p
DNEB_011702	name	BcDNA:AT30027
DNEB_011702-RA	product	FI08349p
DNEB_011707	name	Syx7
DNEB_011707-RA	product	LD23667p
DNEB_011715	name	Rab19
DNEB_011715-RA	product	RE48347p
DNEB_011713	name	Dmel\CG13671
DNEB_011713-RA	product	GH24192p
DNEB_011692	name	Vta1
DNEB_011692-RA	product	GH19706p
DNEB_011700	name	Dmel\CG10064
DNEB_011700-RA	product	WD_REPEATS_REGION domain-containing protein
DNEB_011712	name	Sbp2
DNEB_011712-RA	product	GH01354p
DNEB_011703	name	Galphai
DNEB_011703-RA	product	G protein alpha i subunit
DNEB_011718	name	Dscam4
DNEB_011718-RA	product	Down syndrome cell adhesion molecule 4, isoform I
DNEB_011615	name	CG12977
DNEB_011615-RA	product	Uncharacterized protein, isoform B
DNEB_011612	name	CG10167
DNEB_011612-RA	product	AT19489p
DNEB_011607	name	CG12975
DNEB_011607-RA	product	Multifunctional methyltransferase subunit TRM112-like protein
DNEB_011609	name	Dmel\CG10510
DNEB_011609-RA	product	FI07739p
DNEB_011624	name	Dmel\CG8563
DNEB_011624-RA	product	FI01817p
DNEB_011602	name	Dmel\CG9391
DNEB_011602-RA	product	Inositol-1-monophosphatase
DNEB_011611	name	CG10517
DNEB_011611-RA	product	GH17661p
DNEB_011622	name	smid
DNEB_011622-RA	product	Smallminded protein
DNEB_011599	name	zetaCOP
DNEB_011599-RA	product	Coatomer subunit zeta
DNEB_011625	name	Dmel\CG8562
DNEB_011625-RA	product	FI02848p
DNEB_011626	name	carboxypeptidase
DNEB_011626-RA	product	RE13502p
DNEB_011614	name	park
DNEB_011614-RA	product	E3 ubiquitin-protein ligase parkin
DNEB_011620	name	akirin
DNEB_011620-RA	product	Akirin, isoform C
DNEB_011601	name	Baldspot
DNEB_011601-RA	product	Elongation of very long chain fatty acids protein 6
DNEB_011600	name	Galphaf
DNEB_011600-RA	product	Guanine nucleotide-binding protein G(f) subunit alpha
DNEB_011623	name	Dmel\CG8564
DNEB_011623-RA	product	LP10047p
DNEB_011616	name	chb
DNEB_011616-RA	product	CLIP-associating protein
DNEB_011617	name	AsnS_1
DNEB_011617-RA	product	Asparagine synthetase [glutamine-hydrolyzing]
DNEB_011618	name	Dmel\CG9706
DNEB_011618-RA	product	Uncharacterized protein, isoform C
DNEB_011606	name	Ilk
DNEB_011606-RA	product	Integrin linked kinase, isoform A
DNEB_011627	name	Dmel\CG8560
DNEB_011627-RA	product	GH20109p
DNEB_011603	name	Eip78C_0
DNEB_011603-RA	product	Ecdysone-induced protein 78C, isoform D
DNEB_011610	name	Dmel\CG10512
DNEB_011610-RA	product	Uncharacterized protein, isoform A
DNEB_011613	name	Dmel\CG34261
DNEB_011613-RA	product	Macro domain-containing protein
DNEB_011608	name	Dmel\CG10508
DNEB_011608-RA	product	Uncharacterized protein, isoform K
DNEB_011604	name	Eip78C_1
DNEB_011604-RA	product	Ecdysone-induced protein 78C, isoform D
DNEB_011621	name	SMSr
DNEB_011621-RA	product	Sphingomyelin synthase-related 1
DNEB_011619	name	Dmel\CG9705
DNEB_011619-RA	product	GEO05625p1
DNEB_011605	name	Dmel\CG43219
DNEB_011605-RA	product	Uncharacterized protein
DNEB_011529	name	CG14165
DNEB_011529-RA	product	LP17019p
DNEB_011518	name	Vdup1
DNEB_011518-RA	product	FI21816p1
DNEB_011515	name	RasGAP1
DNEB_011515-RA	product	GTPase-activating protein
DNEB_011519	name	CG7346
DNEB_011519-RA	product	FI02074p
DNEB_011528	name	BcDNA:GH07921
DNEB_011528-RA	product	LD27033p
DNEB_011517	name	dpr20
DNEB_011517-RA	product	Defective proboscis extension response 20
DNEB_011534	name	nudE
DNEB_011534-RA	product	NudE, isoform C
DNEB_011531	name	CalpB
DNEB_011531-RA	product	Calpain-B, isoform B
DNEB_011522	name	pall
DNEB_011522-RA	product	FI06792p
DNEB_011524	name	Uch-L5
DNEB_011524-RA	product	Ubiquitin carboxyl-terminal hydrolase
DNEB_011520	name	Dmel\CG6071
DNEB_011520-RA	product	Aminopeptidase
DNEB_011523	name	Jarid2
DNEB_011523-RA	product	Jumonji, AT rich interactive domain 2
DNEB_011526	name	CG16979
DNEB_011526-RA	product	Probable Ufm1-specific protease 2
DNEB_011521	name	Dmel\CG7339
DNEB_011521-RA	product	GM16372p
DNEB_011532	name	Dmel\CG6709
DNEB_011532-RA	product	GEO02549p1
DNEB_011530	name	Taf2
DNEB_011530-RA	product	Transcription initiation factor TFIID 150 kDa subunit
DNEB_011533	name	Dmel\CG6707
DNEB_011533-RA	product	Phosphatidylinositol-4,5-bisphosphate 4-phosphatase
DNEB_011516	name	Dmel\CG12502
DNEB_011516-RA	product	Uncharacterized protein, isoform C
DNEB_011525	name	CG18632
DNEB_011525-RA	product	Uncharacterized protein, isoform E
DNEB_011527	name	dop
DNEB_011527-RA	product	Non-specific serine/threonine protein kinase
DNEB_011814	name	Dmel\CG7656
DNEB_011814-RA	product	FI11905p
DNEB_011790	name	Pc
DNEB_011790-RA	product	Polycomb group protein Pc
DNEB_011820	name	GH07925p
DNEB_011820-RA	product	FI09602p
DNEB_011786	name	ebd2
DNEB_011786-RA	product	Earthbound 2, isoform A
DNEB_011822	name	ACSL1
DNEB_011822-RA	product	FI16836p1
DNEB_011792	name	Dmel\CG11309
DNEB_011792-RA	product	GH24315p
DNEB_011809	name	Dmel\CG6664
DNEB_011809-RA	product	LD23434p
DNEB_011794	name	Edg78E_0
DNEB_011794-RA	product	Ecdysone-dependent gene 78E, isoform B
DNEB_011805	name	Ilp8
DNEB_011805-RA	product	GEO10744p1
DNEB_011799	name	Mul1_0
DNEB_011799-RA	product	Mitochondrial E3 ubiquitin protein ligase 1
DNEB_011796	name	Cpr78Ca
DNEB_011796-RA	product	Cuticular protein 78Ca
DNEB_011803	name	scaf6
DNEB_011803-RA	product	LD21442p
DNEB_011807	name	Dmel\CG6652
DNEB_011807-RA	product	GH21622p
DNEB_011817	name	mrn
DNEB_011817-RA	product	General transcription factor IIH subunit 4
DNEB_011784	name	Dmel\CG12971
DNEB_011784-RA	product	Uncharacterized protein, isoform C
DNEB_011810	name	CG3764-RA
DNEB_011810-RA	product	RE13835p
DNEB_011801	name	Pop5
DNEB_011801-RA	product	Ribonuclease P/MRP protein subunit POP5
DNEB_011824	name	Blos3
DNEB_011824-RA	product	Biogenesis of lysosome-related organelles complex 1 subunit 3
DNEB_011788	name	Tbc1d8-9
DNEB_011788-RA	product	GH16847p
DNEB_011811	name	CG7650_0
DNEB_011811-RA	product	Phosducin-like protein
DNEB_011798	name	nSMase
DNEB_011798-RA	product	Putative neutral sphingomyelinase
DNEB_011783	name	Dmel\CG32437
DNEB_011783-RA	product	Uncharacterized protein
DNEB_011818	name	Dmel\CG34283_0
DNEB_011818-RA	product	GEO02364p1
DNEB_011802	name	Papst2
DNEB_011802-RA	product	Adenosine 3'-phospho 5'-phosphosulfate transporter 2
DNEB_011823	name	Uggt
DNEB_011823-RA	product	UDP-glucose:glycoprotein glucosyltransferase
DNEB_011804	name	beg
DNEB_011804-RA	product	Probable malonyl-CoA-acyl carrier protein transacylase, mitochondrial
DNEB_011819	name	RpL26
DNEB_011819-RA	product	GEO07453p1
DNEB_011816	name	Dmel\CG12301
DNEB_011816-RA	product	LD31322p
DNEB_011791	name	Dmel\CG7632
DNEB_011791-RA	product	SD17025p
DNEB_011806	name	Dmel\CG7730
DNEB_011806-RA	product	LD31138p
DNEB_011789	name	Rab26
DNEB_011789-RA	product	IP08419p
DNEB_011813	name	RhoGAP71E_0
DNEB_011813-RA	product	Rho GTPase activating protein at 71E, isoform D
DNEB_011795	name	Cpr78Cb
DNEB_011795-RA	product	Cuticular protein 78Cb, isoform A
DNEB_011785	name	CG12973_0
DNEB_011785-RA	product	MIP05510p
DNEB_011793	name	Cpr78Cc
DNEB_011793-RA	product	Cuticular protein 78Cc
DNEB_011815	name	AIMP2
DNEB_011815-RA	product	AaRS-interacting multifunctional protein 2, isoform B
DNEB_011812	name	RhoGAP71E_1
DNEB_011812-RA	product	Rho GTPase activating protein at 71E, isoform G
DNEB_011787	name	CG12973_1
DNEB_011787-RA	product	MIP05510p
DNEB_011821	name	NijB
DNEB_011821-RA	product	Ninjurin B
DNEB_011800	name	Dmel\CG11594
DNEB_011800-RA	product	RH40737p
DNEB_011808	name	Dmel\CG7728
DNEB_011808-RA	product	LD38375p
DNEB_011797	name	pzg
DNEB_011797-RA	product	LD15904p
DNEB_011671	name	Dmel\CG7611
DNEB_011671-RA	product	Uncharacterized protein, isoform B
DNEB_011690	name	Bro
DNEB_011690-RA	product	Protein brother
DNEB_011660	name	Dmel\CG7173
DNEB_011660-RA	product	Kazal-like domain-containing protein
DNEB_011687	name	Bgb
DNEB_011687-RA	product	Protein big brother
DNEB_011682	name	ABCB7
DNEB_011682-RA	product	ATP binding cassette subfamily B member 7, isoform A
DNEB_011673	name	Dmel\CG5274
DNEB_011673-RA	product	SD10847p
DNEB_011658	name	Dmel\CG7634
DNEB_011658-RA	product	AT08308p
DNEB_011676	name	Dmel\CG13917
DNEB_011676-RA	product	GH15728p
DNEB_011670	name	Cdk12
DNEB_011670-RA	product	Cyclin-dependent kinase 12, isoform C
DNEB_011665	name	Mkrn1
DNEB_011665-RA	product	RING-type E3 ubiquitin transferase
DNEB_011668	name	M6
DNEB_011668-RA	product	M6, isoform C
DNEB_011659	name	CapaR
DNEB_011659-RA	product	Neuropeptides capa receptor
DNEB_011691	name	BEST:CK00246
DNEB_011691-RA	product	Transmembrane protein 35A
DNEB_011678	name	CG32316-ORFB
DNEB_011678-RA	product	Uncharacterized protein, isoform E
DNEB_011680	name	OGDH
DNEB_011680-RA	product	Uncharacterized protein, isoform A
DNEB_011679	name	Dmel\CG12105
DNEB_011679-RA	product	Uncharacterized protein, isoform A
DNEB_011677	name	Dmel\CG12104
DNEB_011677-RA	product	LP01188p
DNEB_011681	name	CG13926
DNEB_011681-RA	product	Protein OPI10 homolog
DNEB_011689	name	Dmel\CG17249
DNEB_011689-RA	product	LD14179p
DNEB_011684	name	Dmel\CG13928
DNEB_011684-RA	product	GH11843p
DNEB_011675	name	NijA
DNEB_011675-RA	product	Ninjurin A alpha
DNEB_011686	name	metl
DNEB_011686-RA	product	Methyltransferase-like protein
DNEB_011667	name	Las_0
DNEB_011667-RA	product	Lipoyl synthase, mitochondrial
DNEB_011685	name	nSyb
DNEB_011685-RA	product	Neuronal synaptobrevin, isoform J
DNEB_011674	name	Dmel\CG5282
DNEB_011674-RA	product	Dipeptidase
DNEB_011664	name	Rpn10
DNEB_011664-RA	product	26S proteasome non-ATPase regulatory subunit 4
DNEB_011661	name	Wnk
DNEB_011661-RA	product	Non-specific serine/threonine protein kinase
DNEB_011657	name	CRIF
DNEB_011657-RA	product	39S ribosomal protein L59, mitochondrial
DNEB_011688	name	alphaCOP
DNEB_011688-RA	product	Coatomer subunit alpha
DNEB_011656	name	EMC10
DNEB_011656-RA	product	ER membrane protein complex subunit 10
DNEB_011683	name	GC
DNEB_011683-RA	product	Gamma-glutamyl carboxylase, isoform A
DNEB_011669	name	SAK
DNEB_011669-RA	product	Serine/threonine-protein kinase PLK4
DNEB_011666	name	anon-WO0118547.347
DNEB_011666-RA	product	Uncharacterized protein, isoform B
DNEB_011672	name	Arv1
DNEB_011672-RA	product	ACAT-related protein required for viability 1, isoform A
DNEB_011662	name	VhaM9.7-b
DNEB_011662-RA	product	V-type proton ATPase subunit
DNEB_011663	name	COX8
DNEB_011663-RA	product	Cytochrome c oxidase subunit 8, isoform A
DNEB_013067	name	Dmel\CG10657_0
DNEB_013067-RA	product	LD40136p
DNEB_012767	name	Mdh1
DNEB_012767-RA	product	Malate dehydrogenase
DNEB_012768	name	CG4968
DNEB_012768-RA	product	Ubiquitin thioesterase otubain-like
DNEB_012769	name	da
DNEB_012769-RA	product	Daughterless, isoform B
DNEB_012766	name	Usp14
DNEB_012766-RA	product	Ubiquitin carboxyl-terminal hydrolase
DNEB_012764	name	Rsf1
DNEB_012764-RA	product	RE39606p
DNEB_012765	name	ben_0
DNEB_012765-RA	product	Bendless, isoform B
DNEB_012772	name	l(2)41Ab
DNEB_012772-RA	product	Lethal (2) 41Ab, isoform A
DNEB_012770	name	Maf1
DNEB_012770-RA	product	Repressor of RNA polymerase III transcription MAF1
DNEB_000106	name	Dmel\CG6380_0
DNEB_000106-RA	product	AT25465p
DNEB_000105	name	Dmel\CG31784
DNEB_000105-RA	product	DUF4201 domain-containing protein
DNEB_000107	name	Dmel\CG34169
DNEB_000107-RA	product	GEO11071p1
DNEB_000109	name	Dmel\CG15136
DNEB_000109-RA	product	IP06931p
DNEB_000108	name	Tip60_0
DNEB_000108-RA	product	Histone acetyltransferase
DNEB_000110	name	Dmel\CG6304
DNEB_000110-RA	product	GH09088p
DNEB_000101	name	beat-IIIc
DNEB_000101-RA	product	Beaten path IIIc, isoform B
DNEB_000102	name	Stat92E_0
DNEB_000102-RA	product	Signal transducer and activator of transcription
DNEB_000104	name	beat-IIIa_0
DNEB_000104-RA	product	Beaten path IIIa, isoform D
DNEB_000103	name	beat-IIIa_1
DNEB_000103-RA	product	Beaten path IIIa, isoform D
DNEB_000040	name	beat-Ib
DNEB_000040-RA	product	Beaten path Ib
DNEB_000048	name	c-SPH35_0
DNEB_000048-RA	product	FI06461p
DNEB_000044	name	Dmel\CG31823
DNEB_000044-RA	product	Carboxypeptidase
DNEB_000043	name	CG7647
DNEB_000043-RA	product	Carboxypeptidase
DNEB_000049	name	BG:DS00365.1
DNEB_000049-RA	product	Uncharacterized protein
DNEB_000051	name	Tektin-A
DNEB_000051-RA	product	Tektin
DNEB_000054	name	CG13241
DNEB_000054-RA	product	Uncharacterized protein, isoform B
DNEB_000047	name	c-SPH35_1
DNEB_000047-RA	product	FI06461p
DNEB_000046	name	c-SPH35_2
DNEB_000046-RA	product	FI06461p
DNEB_000052	name	BG:DS02252.1
DNEB_000052-RA	product	AT09889p
DNEB_000045	name	Dmel\CG13544_0
DNEB_000045-RA	product	AT20903p
DNEB_000053	name	DS02252.3
DNEB_000053-RA	product	GCP_N_terminal domain-containing protein
DNEB_000161	name	BG:DS00810.1
DNEB_000161-RA	product	IP11188p
DNEB_000162	name	Dmel\CG42685_0
DNEB_000162-RA	product	PLAT domain-containing protein
DNEB_000164	name	Dmel\CG43049
DNEB_000164-RA	product	Uncharacterized protein, isoform A
DNEB_000163	name	Dmel\CG42685_1
DNEB_000163-RA	product	PLAT domain-containing protein
DNEB_000035	name	Dmel\CG13245
DNEB_000035-RA	product	GH06096p
DNEB_000036	name	BG:DS07486.2
DNEB_000036-RA	product	IP06404p
DNEB_000034	name	Dmel\CG34167
DNEB_000034-RA	product	GEO11019p1
DNEB_000037	name	c-SPH35_3
DNEB_000037-RA	product	FI06461p
DNEB_000038	name	Dmel\CG13544_1
DNEB_000038-RA	product	AT20903p
DNEB_000033	name	beat-Ic
DNEB_000033-RA	product	Beaten path Ic
DNEB_000039	name	Dmel\CG13244
DNEB_000039-RA	product	Uncharacterized protein
DNEB_000209	name	Or59a_0
DNEB_000209-RA	product	Odorant receptor 59a
DNEB_000210	name	38D.19
DNEB_000210-RA	product	Uncharacterized protein
DNEB_000207	name	Uch
DNEB_000207-RA	product	Ubiquitin carboxyl-terminal hydrolase
DNEB_000208	name	GlyP
DNEB_000208-RA	product	Alpha-1,4 glucan phosphorylase
DNEB_000206	name	Dmel\CG15385
DNEB_000206-RA	product	RH44874p
DNEB_000205	name	Dmel\CG10874
DNEB_000205-RA	product	Uncharacterized protein, isoform D
DNEB_000157	name	HDC02577
DNEB_000157-RA	product	FI14706p1
DNEB_000160	name	CSN1a
DNEB_000160-RA	product	COP9 signalosome subunit 1a
DNEB_000158	name	ProtB
DNEB_000158-RA	product	GH11850p
DNEB_000155	name	Dmel\CG15279
DNEB_000155-RA	product	Transporter
DNEB_000152	name	Dmel\CG4480
DNEB_000152-RA	product	IP08657p
DNEB_000151	name	Dmel\CG15278
DNEB_000151-RA	product	Uncharacterized protein, isoform D
DNEB_000156	name	Dmel\CG6888
DNEB_000156-RA	product	AT16346p
DNEB_000159	name	DmDM19DC4Z
DNEB_000159-RA	product	FI08533p
DNEB_000153	name	Dmel\CG33483_0
DNEB_000153-RA	product	Uncharacterized protein, isoform A
DNEB_000154	name	Dmel\CG33798_0
DNEB_000154-RA	product	Uncharacterized protein
DNEB_000177	name	Dmel\CG4218
DNEB_000177-RA	product	Uncharacterized protein, isoform A
DNEB_000181	name	Arts_0
DNEB_000181-RA	product	Artemis, isoform A
DNEB_000167	name	osp
DNEB_000167-RA	product	Protein outspread
DNEB_000175	name	Dmel\CG33725_0
DNEB_000175-RA	product	Uncharacterized protein, isoform A
DNEB_000182	name	Dmel\CG17122
DNEB_000182-RA	product	Cilia- and flagella-associated protein 157
DNEB_000174	name	LysS
DNEB_000174-RA	product	Lysozyme S
DNEB_000165	name	Adhr
DNEB_000165-RA	product	Alcohol dehydrogenase-related 31 kDa protein
DNEB_000166	name	Adh_0
DNEB_000166-RA	product	Alcohol dehydrogenase
DNEB_000180	name	noc
DNEB_000180-RA	product	No ocelli, isoform B
DNEB_000176	name	armi_0
DNEB_000176-RA	product	RNA helicase
DNEB_000178	name	Tsf1_0
DNEB_000178-RA	product	Transferrin
DNEB_000171	name	Gr93c_0
DNEB_000171-RA	product	Putative gustatory receptor 93c
DNEB_000172	name	Gr93c_1
DNEB_000172-RA	product	Putative gustatory receptor 93c
DNEB_000082	name	Dmel\CG8813
DNEB_000082-RA	product	GH27752p
DNEB_000086	name	DmCG8814
DNEB_000086-RA	product	LD25952p
DNEB_000092	name	neb
DNEB_000092-RA	product	LP17758p
DNEB_000089	name	betaggt-II
DNEB_000089-RA	product	Geranylgeranyl transferase type-2 subunit beta
DNEB_000095	name	Lrch
DNEB_000095-RA	product	Leucine-rich-repeats and calponin homology domain protein, isoform B
DNEB_000084	name	Sfp24F_0
DNEB_000084-RA	product	Seminal fluid protein 24F
DNEB_000080	name	CT42388
DNEB_000080-RA	product	LD08641p
DNEB_000088	name	Sbat
DNEB_000088-RA	product	FI06540p
DNEB_000099	name	Ran_0
DNEB_000099-RA	product	GTP-binding nuclear protein
DNEB_000096	name	nudC_1
DNEB_000096-RA	product	Nuclear migration protein NudC
DNEB_000100	name	Dmel\CG6380_1
DNEB_000100-RA	product	AT25465p
DNEB_000085	name	Sfp24F_1
DNEB_000085-RA	product	Seminal fluid protein 24F
DNEB_000093	name	38B.13
DNEB_000093-RA	product	FI02810p
DNEB_000091	name	fok_0
DNEB_000091-RA	product	Fledgling of Klp38B, isoform A
DNEB_000081	name	CG15401_0
DNEB_000081-RA	product	LP04564p
DNEB_000087	name	Prx6005
DNEB_000087-RA	product	Peroxiredoxin 6005
DNEB_000083	name	CG15401_1
DNEB_000083-RA	product	LP04564p
DNEB_000094	name	nesd
DNEB_000094-RA	product	Protein nessun dorma
DNEB_000090	name	fok_1
DNEB_000090-RA	product	Fledgling of Klp38B, isoform E
DNEB_000119	name	His3.3B_0
DNEB_000119-RA	product	Histone H3.3B
DNEB_000122	name	Dmel\CG4213
DNEB_000122-RA	product	Uncharacterized protein, isoform A
DNEB_000116	name	CG15133
DNEB_000116-RA	product	FI21943p1
DNEB_000121	name	qtc
DNEB_000121-RA	product	Quick-to-court, isoform E
DNEB_000117	name	senju
DNEB_000117-RA	product	UDP-galactose transporter senju
DNEB_000114	name	Dmel\CG31805
DNEB_000114-RA	product	Uncharacterized protein, isoform C
DNEB_000120	name	Rpn11
DNEB_000120-RA	product	26S proteasome non-ATPase regulatory subunit 14
DNEB_000118	name	Dmel\CG14036
DNEB_000118-RA	product	FI16614p1
DNEB_000112	name	beat-IIIb_0
DNEB_000112-RA	product	Beaten path IIIb, isoform C
DNEB_000113	name	tweek_0
DNEB_000113-RA	product	Tweek, isoform F
DNEB_000111	name	beat-IIIb_1
DNEB_000111-RA	product	Beaten path IIIb, isoform D
DNEB_000123	name	al
DNEB_000123-RA	product	Homeobox protein aristaless
DNEB_000115	name	tweek_1
DNEB_000115-RA	product	Tweek, isoform I
DNEB_000325	name	Herp
DNEB_000325-RA	product	Homocysteine-induced endoplasmic reticulum protein, isoform A
DNEB_000327	name	Dmel\CG7149
DNEB_000327-RA	product	Uncharacterized protein, isoform B
DNEB_000326	name	LKRSDH
DNEB_000326-RA	product	Lysine ketoglutarate reductase
DNEB_000319	name	Rack1
DNEB_000319-RA	product	Receptor of activated protein kinase C 1, isoform C
DNEB_000322	name	cdc14
DNEB_000322-RA	product	Protein-tyrosine-phosphatase
DNEB_000321	name	LanB1
DNEB_000321-RA	product	Laminin subunit beta-1
DNEB_000328	name	kek1
DNEB_000328-RA	product	Kekkon 1, isoform B
DNEB_000324	name	r2d2_0
DNEB_000324-RA	product	LD06392p
DNEB_000320	name	BcDNA:LD21794
DNEB_000320-RA	product	Uncharacterized protein, isoform D
DNEB_000323	name	r2d2_1
DNEB_000323-RA	product	LD06392p
DNEB_000128	name	CG31920_0
DNEB_000128-RA	product	GH10778p
DNEB_000127	name	CG31920_1
DNEB_000127-RA	product	GH10778p
DNEB_000130	name	SP103
DNEB_000130-RA	product	Peptidase S1 domain-containing protein
DNEB_000131	name	EMC5
DNEB_000131-RA	product	Membrane magnesium transporter
DNEB_000125	name	Ent1
DNEB_000125-RA	product	Equilibrative nucleoside transporter 1, isoform A
DNEB_000124	name	Hsp60B
DNEB_000124-RA	product	60 kDa heat shock protein homolog 1, mitochondrial
DNEB_000139	name	IFT46
DNEB_000139-RA	product	Intraflagellar transport protein 46 homolog
DNEB_000129	name	Dmel\CG33127
DNEB_000129-RA	product	IP10114p
DNEB_000132	name	Dmel\CG15170
DNEB_000132-RA	product	Uncharacterized protein, isoform A
DNEB_000138	name	Dmel\CG14275
DNEB_000138-RA	product	Protein quiver
DNEB_000137	name	Dmel\CG14274
DNEB_000137-RA	product	IP04187p
DNEB_000135	name	Dmel\CG7778
DNEB_000135-RA	product	GH17475p
DNEB_000126	name	Plc21C
DNEB_000126-RA	product	1-phosphatidylinositol 4,5-bisphosphate phosphodiesterase classes I and II
DNEB_000133	name	BEST:GH09876
DNEB_000133-RA	product	GH09876p
DNEB_000136	name	Dmel\CG14273
DNEB_000136-RA	product	Uncharacterized protein
DNEB_000134	name	Mur29B
DNEB_000134-RA	product	Mucin related 29B
DNEB_000504	name	Dmel\CG12679
DNEB_000504-RA	product	AT16570p
DNEB_000507	name	p24
DNEB_000507-RA	product	GOLD domain-containing protein
DNEB_000506	name	Usp2_0
DNEB_000506-RA	product	Ubiquitin carboxyl-terminal hydrolase Usp2
DNEB_000505	name	Dmel\CG5790
DNEB_000505-RA	product	FI19424p1
DNEB_000573	name	bun_0
DNEB_000573-RA	product	Bunched, isoform P
DNEB_000574	name	t-cup
DNEB_000574-RA	product	Tetleys-cup
DNEB_000329	name	Dmel\CG16800
DNEB_000329-RA	product	Uncharacterized protein
DNEB_000331	name	Vha68-3
DNEB_000331-RA	product	H(+)-transporting two-sector ATPase
DNEB_000330	name	Vha68-2
DNEB_000330-RA	product	H(+)-transporting two-sector ATPase
DNEB_000335	name	Tor_0
DNEB_000335-RA	product	Serine/threonine-protein kinase Tor
DNEB_000334	name	Tor_1
DNEB_000334-RA	product	Serine/threonine-protein kinase Tor
DNEB_000333	name	Vha68-1
DNEB_000333-RA	product	H(+)-transporting two-sector ATPase
DNEB_000338	name	EP2317
DNEB_000338-RA	product	Uncharacterized protein, isoform A
DNEB_000337	name	A16
DNEB_000337-RA	product	A16
DNEB_000336	name	Ube4B
DNEB_000336-RA	product	LD24832p
DNEB_000332	name	Yip1d1
DNEB_000332-RA	product	Protein YIPF
DNEB_000311	name	Dmel\CG9175
DNEB_000311-RA	product	FI09914p
DNEB_000305	name	Dmel\CG14651
DNEB_000305-RA	product	DHC_N2 domain-containing protein
DNEB_000306	name	WDR79
DNEB_000306-RA	product	Telomerase Cajal body protein 1 homolog
DNEB_000303	name	Dmel\CG9222
DNEB_000303-RA	product	AT03158p
DNEB_000304	name	tctn
DNEB_000304-RA	product	Tectonic
DNEB_000316	name	gdl
DNEB_000316-RA	product	Gonadal, isoform B
DNEB_000301	name	Dmel\CG13991
DNEB_000301-RA	product	Uncharacterized protein
DNEB_000307	name	Arpc4
DNEB_000307-RA	product	Actin-related protein 2/3 complex subunit 4
DNEB_000318	name	Kr-h1
DNEB_000318-RA	product	Krueppel homolog 1
DNEB_000308	name	stai
DNEB_000308-RA	product	Stathmin, isoform D
DNEB_000315	name	Dmel\CG2064_0
DNEB_000315-RA	product	Uncharacterized protein
DNEB_000313	name	Dmel\CG2064_1
DNEB_000313-RA	product	Uncharacterized protein
DNEB_000317	name	Dmel\CG2064_2
DNEB_000317-RA	product	Uncharacterized protein
DNEB_000312	name	Dmel\CG2065_0
DNEB_000312-RA	product	RH23455p
DNEB_000314	name	Dmel\CG2065_1
DNEB_000314-RA	product	RH23455p
DNEB_000350	name	Megf8
DNEB_000350-RA	product	Multiple EGF like domains 8, isoform B
DNEB_000348	name	CCDC53
DNEB_000348-RA	product	WASH complex subunit 3
DNEB_000347	name	Dmel\CG5439
DNEB_000347-RA	product	LD35592p
DNEB_000345	name	Sirt1
DNEB_000345-RA	product	NAD-dependent histone deacetylase sirtuin-1
DNEB_000340	name	Ttc30
DNEB_000340-RA	product	Tetratricopeptide repeat protein 30
DNEB_000342	name	Dmel\CG5122
DNEB_000342-RA	product	Carn_acyltransf domain-containing protein
DNEB_000344	name	DnaJ-H
DNEB_000344-RA	product	DnaJ homolog, isoform A
DNEB_000349	name	RpL36A
DNEB_000349-RA	product	IP17351p
DNEB_000339	name	Dmel\CG18788
DNEB_000339-RA	product	MFS domain-containing protein
DNEB_000346	name	Sfmbt
DNEB_000346-RA	product	Scm-related gene containing four mbt domains, isoform C
DNEB_000343	name	kmg
DNEB_000343-RA	product	Kumgang
DNEB_000341	name	Dmel\CG43050
DNEB_000341-RA	product	MIP05874p
DNEB_000203	name	Dmel\CG15382
DNEB_000203-RA	product	GEO07570p1
DNEB_000184	name	Dmel\CG15283
DNEB_000184-RA	product	Succinate dehydrogenase assembly factor 4, mitochondrial
DNEB_000190	name	ms(3)K81
DNEB_000190-RA	product	IP06580p
DNEB_000191	name	twe
DNEB_000191-RA	product	Protein-tyrosine-phosphatase
DNEB_000196	name	Dmel\CG34174
DNEB_000196-RA	product	HDC00336
DNEB_000201	name	11723
DNEB_000201-RA	product	LD29420p
DNEB_000185	name	Cpr35B
DNEB_000185-RA	product	Cuticular protein 35B
DNEB_000193	name	Dmel\CG15387
DNEB_000193-RA	product	Protein C10
DNEB_000187	name	CG17014_0
DNEB_000187-RA	product	LD01461p
DNEB_000186	name	Pburs
DNEB_000186-RA	product	Partner of bursicon
DNEB_000202	name	tho2
DNEB_000202-RA	product	THO complex subunit 2
DNEB_000188	name	elB
DNEB_000188-RA	product	Zinc finger protein Elbow
DNEB_000189	name	ppk
DNEB_000189-RA	product	Amiloride-sensitive Na+ channel
DNEB_000192	name	EndoGI
DNEB_000192-RA	product	Endonuclease G inhibitor, isoform A
DNEB_000204	name	aop
DNEB_000204-RA	product	Anterior open, isoform C
DNEB_000197	name	daed
DNEB_000197-RA	product	Daedalus, isoform B
DNEB_000183	name	anon-WO0140519.187
DNEB_000183-RA	product	GH03493p
DNEB_000200	name	TBCD
DNEB_000200-RA	product	LD16031p
DNEB_000194	name	papi
DNEB_000194-RA	product	Tudor and KH domain-containing protein homolog
DNEB_000199	name	AIF
DNEB_000199-RA	product	Putative apoptosis-inducing factor 1, mitochondrial
DNEB_000195	name	mio
DNEB_000195-RA	product	GATOR complex protein MIOS
DNEB_000198	name	Dmel\CG15386
DNEB_000198-RA	product	Ubiquinol-cytochrome-c reductase complex assembly factor 3
DNEB_000404	name	Dmel\CG13086
DNEB_000404-RA	product	FI15750p1
DNEB_000405	name	Dmel\CG12111_0
DNEB_000405-RA	product	AT17652p
DNEB_000402	name	Dmel\CG10750
DNEB_000402-RA	product	CG10750 protein
DNEB_000407	name	Dmel\CG17350
DNEB_000407-RA	product	IP12334p
DNEB_000406	name	Dmel\CG17349
DNEB_000406-RA	product	GH16267p
DNEB_000408	name	fon
DNEB_000408-RA	product	Fondue, isoform B
DNEB_000401	name	Dmel\CG17564
DNEB_000401-RA	product	GH10882p
DNEB_000410	name	Dmel\CG17544
DNEB_000410-RA	product	Acyl-coenzyme A oxidase
DNEB_000409	name	Dmel\CG17549
DNEB_000409-RA	product	GH19142p
DNEB_000403	name	dnt
DNEB_000403-RA	product	Doughnut on 2, isoform B
DNEB_000141	name	MESR3
DNEB_000141-RA	product	LD08471p
DNEB_000145	name	Dmel\CG15930
DNEB_000145-RA	product	Tudor domain-containing protein
DNEB_000148	name	Prosbeta6_0
DNEB_000148-RA	product	Proteasome subunit beta type-1
DNEB_000150	name	side-II
DNEB_000150-RA	product	Sidestep II, isoform A
DNEB_000142	name	bs26g12.y1
DNEB_000142-RA	product	SVWC domain-containing protein
DNEB_000147	name	mol
DNEB_000147-RA	product	LD27791p
DNEB_000149	name	BG:DS03323.1
DNEB_000149-RA	product	Uncharacterized protein
DNEB_000146	name	DCTN5-p25_0
DNEB_000146-RA	product	Dynactin 5, p25 subunit
DNEB_000143	name	CG15165
DNEB_000143-RA	product	Uncharacterized protein, isoform B
DNEB_000144	name	Mst36Fa
DNEB_000144-RA	product	Male-specific transcript 36Fa
DNEB_000140	name	Cyp310a1
DNEB_000140-RA	product	Probable cytochrome P450 310a1
DNEB_000072	name	Dmel\CG2975
DNEB_000072-RA	product	N-acetylgalactosaminide beta-1,3-galactosyltransferase
DNEB_000064	name	ND-B17
DNEB_000064-RA	product	Complex I-B17
DNEB_000071	name	Cpr23B
DNEB_000071-RA	product	Cuticular protein 23B
DNEB_000066	name	stol
DNEB_000066-RA	product	Uncharacterized protein, isoform J
DNEB_000065	name	CycE
DNEB_000065-RA	product	Cyclin E, isoform F
DNEB_000059	name	Gli_0
DNEB_000059-RA	product	FI18641p1
DNEB_000057	name	Gli_1
DNEB_000057-RA	product	FI18641p1
DNEB_000067	name	daw
DNEB_000067-RA	product	Dawdle, isoform A
DNEB_000055	name	Ku80
DNEB_000055-RA	product	ATP-dependent DNA helicase II subunit 2
DNEB_000078	name	RpS21
DNEB_000078-RA	product	40S ribosomal protein S21
DNEB_000060	name	Gli_2
DNEB_000060-RA	product	FI18641p1
DNEB_000073	name	dC1GalT2
DNEB_000073-RA	product	N-acetylgalactosaminide beta-1,3-galactosyltransferase
DNEB_000077	name	Dmel\CG3104
DNEB_000077-RA	product	GH07239p
DNEB_000079	name	Dmel\CG43064
DNEB_000079-RA	product	Uncharacterized protein, isoform A
DNEB_000068	name	G6P
DNEB_000068-RA	product	FI19814p1
DNEB_000070	name	dC1GalT7
DNEB_000070-RA	product	N-acetylgalactosaminide beta-1,3-galactosyltransferase
DNEB_000058	name	hoe1_0
DNEB_000058-RA	product	BcDNA.GH02636
DNEB_000056	name	BG:DS09217.4
DNEB_000056-RA	product	Leucine carboxyl methyltransferase 1
DNEB_000074	name	Dmel\CG8708_0
DNEB_000074-RA	product	N-acetylgalactosaminide beta-1,3-galactosyltransferase
DNEB_000076	name	Dmel\CG8708_1
DNEB_000076-RA	product	N-acetylgalactosaminide beta-1,3-galactosyltransferase
DNEB_000063	name	Mtr4
DNEB_000063-RA	product	L.2.35Df
DNEB_000062	name	hoe1_1
DNEB_000062-RA	product	BcDNA.GH02636
DNEB_000061	name	Dmel\CG7341
DNEB_000061-RA	product	LD14783p
DNEB_000069	name	Duox
DNEB_000069-RA	product	NAD(P)H oxidase (H(2)O(2)-forming)
DNEB_000075	name	Dmel\CG8708_2
DNEB_000075-RA	product	N-acetylgalactosaminide beta-1,3-galactosyltransferase
DNEB_000297	name	Toll-4_0
DNEB_000297-RA	product	Toll-4
DNEB_000300	name	Muc26B
DNEB_000300-RA	product	Mucin 26B
DNEB_000298	name	Toll-4_1
DNEB_000298-RA	product	Toll-4
DNEB_000293	name	Ugt37A2_0
DNEB_000293-RA	product	UDP-glycosyltransferase family 37 member A2
DNEB_000294	name	smal_0
DNEB_000294-RA	product	Smoke alarm, isoform D
DNEB_000295	name	smal_1
DNEB_000295-RA	product	Smoke alarm, isoform D
DNEB_000214	name	Rab21_0
DNEB_000214-RA	product	Ras-related protein Rab-21
DNEB_000224	name	Cyt-c-p
DNEB_000224-RA	product	Cytochrome c proximal, isoform B
DNEB_000223	name	Rad1
DNEB_000223-RA	product	DNA repair protein Rad1
DNEB_000232	name	Rpb3
DNEB_000232-RA	product	GH07456p
DNEB_000240	name	CenG1A
DNEB_000240-RA	product	Centaurin-gamma-1A
DNEB_000230	name	DNApol-gamma35
DNEB_000230-RA	product	DNA polymerase subunit gamma-2, mitochondrial
DNEB_000213	name	FBpp0072605_1
DNEB_000213-RA	product	Uncharacterized protein, isoform C
DNEB_000218	name	Wwox
DNEB_000218-RA	product	WW domain-containing oxidoreductase
DNEB_000237	name	LP05416
DNEB_000237-RA	product	CG7916 protein
DNEB_000239	name	BG:DS00941.15
DNEB_000239-RA	product	Uncharacterized protein
DNEB_000238	name	anon-WO0140519.73
DNEB_000238-RA	product	CG7953 protein
DNEB_000231	name	Orc5
DNEB_000231-RA	product	Origin recognition complex subunit 5
DNEB_000236	name	CT25774_0
DNEB_000236-RA	product	CG8997 protein
DNEB_000233	name	mRpS23
DNEB_000233-RA	product	Mitochondrial ribosomal protein S23
DNEB_000215	name	e(r)
DNEB_000215-RA	product	Protein enhancer of rudimentary
DNEB_000234	name	BG:DS00941.11
DNEB_000234-RA	product	GH07914p
DNEB_000229	name	Arpc1
DNEB_000229-RA	product	Actin-related protein 2/3 complex subunit
DNEB_000235	name	DS00941.11
DNEB_000235-RA	product	CG33306 protein
DNEB_000219	name	Sirup
DNEB_000219-RA	product	Succinate dehydrogenase assembly factor 4, mitochondrial
DNEB_000228	name	Prosbeta4
DNEB_000228-RA	product	Proteasome subunit beta
DNEB_000220	name	Spn28Dc
DNEB_000220-RA	product	Serine protease inhibitor 28Dc
DNEB_000225	name	VhaSFD
DNEB_000225-RA	product	V-type proton ATPase subunit H
DNEB_000227	name	Dmel\CG17996
DNEB_000227-RA	product	COX assembly mitochondrial protein
DNEB_000222	name	Dmel\CG14721
DNEB_000222-RA	product	Thiamine diphosphokinase
DNEB_000221	name	Dmel\CG12560
DNEB_000221-RA	product	IP09231p
DNEB_000226	name	Tsen2
DNEB_000226-RA	product	tRNA-intron lyase
DNEB_000216	name	BP1020
DNEB_000216-RA	product	Uncharacterized protein, isoform A
DNEB_000281	name	Dmel\CG31848_0
DNEB_000281-RA	product	FI16829p1
DNEB_000282	name	AAF52372_0
DNEB_000282-RA	product	Fibrinogen C-terminal domain-containing protein
DNEB_000288	name	AANATL3_0
DNEB_000288-RA	product	Arylalkylamine N-acetyltransferase-like 3
DNEB_000289	name	AANATL3_1
DNEB_000289-RA	product	Arylalkylamine N-acetyltransferase-like 3
DNEB_000292	name	AAF52372_1
DNEB_000292-RA	product	Fibrinogen C-terminal domain-containing protein
DNEB_000291	name	AAF52372_2
DNEB_000291-RA	product	Fibrinogen C-terminal domain-containing protein
DNEB_000284	name	CG1339
DNEB_000284-RA	product	Uncharacterized protein CG1339
DNEB_000290	name	AANATL2
DNEB_000290-RA	product	Arylalkylamine N-acetyltransferase-like 2, isoform A
DNEB_000285	name	Dmel\CG13984
DNEB_000285-RA	product	GEO12055p1
DNEB_000283	name	AAF52372_3
DNEB_000283-RA	product	Fibrinogen C-terminal domain-containing protein
DNEB_000286	name	Ddr
DNEB_000286-RA	product	Discoidin domain receptor, isoform F
DNEB_000287	name	Dmel\CG13983
DNEB_000287-RA	product	RE13669p
DNEB_000244	name	Dmel\CG43074_0
DNEB_000244-RA	product	Uncharacterized protein
DNEB_000242	name	Dmel\CG17493
DNEB_000242-RA	product	Uncharacterized protein, isoform B
DNEB_000252	name	CycK
DNEB_000252-RA	product	Cyclin K, isoform A
DNEB_000248	name	Clamp_0
DNEB_000248-RA	product	Chromatin-linked adaptor for MSL proteins, isoform A
DNEB_000246	name	Dmel\CG31862
DNEB_000246-RA	product	Uncharacterized protein
DNEB_000247	name	Ir40a
DNEB_000247-RA	product	Ionotropic receptor 40a
DNEB_000245	name	Dmel\CG43074_1
DNEB_000245-RA	product	Uncharacterized protein
DNEB_000255	name	retm
DNEB_000255-RA	product	FI03669p
DNEB_000256	name	AAF52372_4
DNEB_000256-RA	product	Fibrinogen C-terminal domain-containing protein
DNEB_000257	name	LCAD
DNEB_000257-RA	product	Acyl-coenzyme A oxidase
DNEB_000259	name	Tig
DNEB_000259-RA	product	Tiggrin, isoform B
DNEB_000254	name	spag4
DNEB_000254-RA	product	Sperm-associated antigen 4
DNEB_000250	name	dunk
DNEB_000250-RA	product	Disrupted underground network, isoform A
DNEB_000253	name	Dmel\CG3651
DNEB_000253-RA	product	GH15431p
DNEB_000249	name	Dmel\CG42748
DNEB_000249-RA	product	Uncharacterized protein, isoform H
DNEB_000258	name	Fic
DNEB_000258-RA	product	Protein adenylyltransferase Fic
DNEB_000260	name	Dmel\CG13982
DNEB_000260-RA	product	FI03602p
DNEB_000251	name	CG15217
DNEB_000251-RA	product	Uncharacterized protein, isoform J
DNEB_000241	name	Smg5
DNEB_000241-RA	product	LD36341p
DNEB_000261	name	CG33295
DNEB_000261-RA	product	FI01864p
DNEB_000276	name	Dmel\CG9497
DNEB_000276-RA	product	Uncharacterized protein, isoform A
DNEB_000266	name	Nepl4
DNEB_000266-RA	product	Neprilysin-like 4
DNEB_000262	name	Nepl6
DNEB_000262-RA	product	LP16634p
DNEB_000273	name	ppk7
DNEB_000273-RA	product	Pickpocket 7
DNEB_000278	name	Pez
DNEB_000278-RA	product	Pez, isoform A
DNEB_000274	name	Dmel\CG9498
DNEB_000274-RA	product	FI04444p
DNEB_000268	name	AAF52372_5
DNEB_000268-RA	product	Fibrinogen C-terminal domain-containing protein
DNEB_000269	name	AAF52372_6
DNEB_000269-RA	product	Fibrinogen C-terminal domain-containing protein
DNEB_000275	name	Dmel\CG7135
DNEB_000275-RA	product	CHK domain-containing protein
DNEB_000267	name	AAF52372_7
DNEB_000267-RA	product	Fibrinogen C-terminal domain-containing protein
DNEB_000264	name	DIP-epsilon
DNEB_000264-RA	product	Dpr-interacting protein epsilon
DNEB_000270	name	AAF52372_8
DNEB_000270-RA	product	Fibrinogen C-terminal domain-containing protein
DNEB_000271	name	AAF52372_9
DNEB_000271-RA	product	Fibrinogen C-terminal domain-containing protein
DNEB_000265	name	slam
DNEB_000265-RA	product	Slow as molasses, isoform B
DNEB_000263	name	Nepl5_0
DNEB_000263-RA	product	Neprilysin-like 5
DNEB_000277	name	Cpr
DNEB_000277-RA	product	NADPH--cytochrome P450 reductase
DNEB_000272	name	ppk14
DNEB_000272-RA	product	Pickpocket 14
DNEB_000279	name	PDZ-GEF_0
DNEB_000279-RA	product	Dizzy isoform AII
DNEB_000280	name	PDZ-GEF_1
DNEB_000280-RA	product	Dizzy isoform AII
DNEB_000383	name	cass
DNEB_000383-RA	product	Apoptosis inhibitor 5 homolog
DNEB_000386	name	IP3K1
DNEB_000386-RA	product	Kinase
DNEB_000387	name	Dmel\CG4036
DNEB_000387-RA	product	Uncharacterized protein, isoform A
DNEB_000385	name	vari
DNEB_000385-RA	product	FI17352p1
DNEB_000379	name	CG5822_0
DNEB_000379-RA	product	Uncharacterized protein, isoform B
DNEB_000378	name	Dmel\CG33995
DNEB_000378-RA	product	GEO13330p1
DNEB_000380	name	CG5822_1
DNEB_000380-RA	product	LP22840p
DNEB_000388	name	Dmel\CG13123
DNEB_000388-RA	product	RH12261p
DNEB_000384	name	Sgt
DNEB_000384-RA	product	LD24721p
DNEB_000382	name	eIF3h
DNEB_000382-RA	product	Eukaryotic translation initiation factor 3 subunit H
DNEB_000377	name	CG9112
DNEB_000377-RA	product	LD34388p
DNEB_000381	name	Dmel\CG9121
DNEB_000381-RA	product	Uncharacterized protein, isoform A
DNEB_000389	name	nAChRalpha6_0
DNEB_000389-RA	product	Nicotinic acetylcholine receptor alpha6, isoform C
DNEB_000390	name	nAChRalpha6_1
DNEB_000390-RA	product	Nicotinic acetylcholine receptor alpha6, isoform E
DNEB_000496	name	RpS26
DNEB_000496-RA	product	40S ribosomal protein S26
DNEB_000490	name	kon
DNEB_000490-RA	product	Kon-tiki, isoform B
DNEB_000494	name	bsf
DNEB_000494-RA	product	Bicoid stability factor
DNEB_000493	name	Dmel\CG10283
DNEB_000493-RA	product	Uncharacterized protein, isoform A
DNEB_000498	name	DS00929.7_0
DNEB_000498-RA	product	Fibrinogen C-terminal domain-containing protein
DNEB_000497	name	Pdha_0
DNEB_000497-RA	product	Pyruvate dehydrogenase E1 component subunit alpha
DNEB_000495	name	ncm
DNEB_000495-RA	product	Pre-mRNA-splicing factor CWC22 homolog
DNEB_000503	name	Dmel\CG34171
DNEB_000503-RA	product	Uncharacterized protein, isoform B
DNEB_000499	name	l(3)72Dr
DNEB_000499-RA	product	Folate gamma-glutamyl hydrolase
DNEB_000491	name	Dmel\CG16719_2
DNEB_000491-RA	product	GH24859p
DNEB_000502	name	Fas3_0
DNEB_000502-RA	product	Fasciclin 3, isoform C
DNEB_000489	name	Ugt301D1
DNEB_000489-RA	product	UDP-glucuronosyltransferase
DNEB_000501	name	Fas3_1
DNEB_000501-RA	product	FI17828p1
DNEB_000500	name	Fas3_2
DNEB_000500-RA	product	Fasciclin 3, isoform G
DNEB_000492	name	grnd
DNEB_000492-RA	product	Protein grindelwald
DNEB_000559	name	Dmel\CG17104
DNEB_000559-RA	product	LD16579p
DNEB_000571	name	Nepl7
DNEB_000571-RA	product	FI17812p1
DNEB_000562	name	Dmel\CG6415
DNEB_000562-RA	product	Aminomethyltransferase
DNEB_000564	name	lectin-33A
DNEB_000564-RA	product	Lectin-33A
DNEB_000566	name	Ugt37A2_1
DNEB_000566-RA	product	UDP-glycosyltransferase family 37 member A2
DNEB_000568	name	IFT43
DNEB_000568-RA	product	Intraflagellar transport 43
DNEB_000569	name	CCT4
DNEB_000569-RA	product	T-complex protein 1 subunit delta
DNEB_000567	name	chr2L_10724193_10724543.0
DNEB_000567-RA	product	LP06066p
DNEB_000565	name	Dmel\CG9911_0
DNEB_000565-RA	product	Uncharacterized protein, isoform C
DNEB_000572	name	nub
DNEB_000572-RA	product	POU domain protein
DNEB_000560	name	Lip1
DNEB_000560-RA	product	Lipase
DNEB_000570	name	pdm2
DNEB_000570-RA	product	POU domain protein
DNEB_000561	name	Lip2_0
DNEB_000561-RA	product	Lipase
DNEB_000563	name	Lip2_1
DNEB_000563-RA	product	Lipase
DNEB_000399	name	pigeon
DNEB_000399-RA	product	Protein pigeon
DNEB_000400	name	drl
DNEB_000400-RA	product	Derailed, isoform B
DNEB_000393	name	eEF2
DNEB_000393-RA	product	Eukaryotic translation elongation factor 2
DNEB_000394	name	Dmel\CG2225
DNEB_000394-RA	product	Uncharacterized protein, isoform B
DNEB_000398	name	Edem2
DNEB_000398-RA	product	alpha-1,2-Mannosidase
DNEB_000397	name	Dmel\CG2201
DNEB_000397-RA	product	RE24176p
DNEB_000395	name	Cul2
DNEB_000395-RA	product	Cullin 2, isoform A
DNEB_000396	name	Ac3
DNEB_000396-RA	product	Adenylate cyclase type 3
DNEB_000391	name	nolo
DNEB_000391-RA	product	No long nerve cord, isoform F
DNEB_000724	name	salr
DNEB_000724-RA	product	FI23031p1
DNEB_000725	name	AAF59068_0
DNEB_000725-RA	product	Fibrinogen C-terminal domain-containing protein (Fragment)
DNEB_000722	name	Dmel\CG10184_0
DNEB_000722-RA	product	LD34157p
DNEB_000721	name	mre11
DNEB_000721-RA	product	Double-strand break repair protein
DNEB_000726	name	salm
DNEB_000726-RA	product	Homeotic protein spalt-major
DNEB_000723	name	Osi21
DNEB_000723-RA	product	Osiris 21
DNEB_000513	name	Ptp36E
DNEB_000513-RA	product	Protein tyrosine phosphatase 36E, isoform A
DNEB_000523	name	Cyp1_0
DNEB_000523-RA	product	Peptidyl-prolyl cis-trans isomerase
DNEB_000515	name	CG31786_0
DNEB_000515-RA	product	Dipeptidase
DNEB_000508	name	CG7198_0
DNEB_000508-RA	product	Dipeptidase
DNEB_000509	name	CG15158_0
DNEB_000509-RA	product	AT22559p
DNEB_000518	name	JMJD4
DNEB_000518-RA	product	Jumonji domain containing 4, isoform B
DNEB_000510	name	CG7198_1
DNEB_000510-RA	product	Dipeptidase
DNEB_000516	name	CG31786_1
DNEB_000516-RA	product	Dipeptidase
DNEB_000521	name	Dmel\CG17681
DNEB_000521-RA	product	N-acetyltransferase domain-containing protein
DNEB_000522	name	Dmel\CG10348
DNEB_000522-RA	product	Uncharacterized protein, isoform B
DNEB_000511	name	Dmel\CG11407_0
DNEB_000511-RA	product	GH20840p
DNEB_000519	name	Dmel\CG5783_0
DNEB_000519-RA	product	GH05617p
DNEB_000512	name	Dmel\CG11407_1
DNEB_000512-RA	product	GH20840p
DNEB_000514	name	Dmel\CG11407_2
DNEB_000514-RA	product	GH20840p
DNEB_000517	name	Scgalpha
DNEB_000517-RA	product	Sarcoglycan alpha, isoform C
DNEB_000520	name	Dmel\CG5783_1
DNEB_000520-RA	product	GH05617p
DNEB_000003	name	Gas41
DNEB_000003-RA	product	Gas41
DNEB_000015	name	CG3430
DNEB_000015-RA	product	Mini-chromosome maintenance complex-binding protein
DNEB_000011	name	Rat1
DNEB_000011-RA	product	5'-3' exoribonuclease
DNEB_000004	name	ihog
DNEB_000004-RA	product	Interference hedgehog
DNEB_000022	name	Dmel\CG13113
DNEB_000022-RA	product	Uncharacterized protein
DNEB_000020	name	CG4588
DNEB_000020-RA	product	Uncharacterized protein
DNEB_000005	name	Fgop2
DNEB_000005-RA	product	Fibroblast growth factor receptor 1 oncogene partner 2, isoform B
DNEB_000027	name	Dmel\CG34345
DNEB_000027-RA	product	Procollagen-proline 4-dioxygenase
DNEB_000031	name	Tango1
DNEB_000031-RA	product	Transport and Golgi organization protein 1
DNEB_000009	name	nop5
DNEB_000009-RA	product	CG10206-PA
DNEB_000006	name	Dmel\CG18304
DNEB_000006-RA	product	Uncharacterized protein, isoform A
DNEB_000023	name	CG13114-RB
DNEB_000023-RA	product	IP19013p
DNEB_000019	name	IME2
DNEB_000019-RA	product	Uncharacterized protein, isoform A
DNEB_000016	name	Dmel\CG4592_0
DNEB_000016-RA	product	FI09311p
DNEB_000017	name	Dmel\CG4592_1
DNEB_000017-RA	product	FI09311p
DNEB_000010	name	x16_0
DNEB_000010-RA	product	X16 splicing factor, isoform B
DNEB_000008	name	x16_1
DNEB_000008-RA	product	DXl6 protein
DNEB_000013	name	SA
DNEB_000013-RA	product	LD34181p
DNEB_000001	name	Nlg2
DNEB_000001-RA	product	FI21425p1
DNEB_000029	name	su(r)_0
DNEB_000029-RA	product	Dihydropyrimidine dehydrogenase [NADP(+)]
DNEB_000021	name	Cpr30F
DNEB_000021-RA	product	Cuticular protein 30F
DNEB_000007	name	Hrb27C
DNEB_000007-RA	product	Heterogeneous nuclear ribonucleoprotein at 27C, isoform D
DNEB_000002	name	BEST:GH23590
DNEB_000002-RA	product	Uncharacterized protein
DNEB_000018	name	TbCMF46
DNEB_000018-RA	product	TbCMF46
DNEB_000024	name	Cpr30B
DNEB_000024-RA	product	Cuticular protein 30B
DNEB_000025	name	Dmel\CG17855
DNEB_000025-RA	product	IP09645p
DNEB_000032	name	BicC
DNEB_000032-RA	product	Bicaudal C, isoform B
DNEB_000014	name	Dmel\CG13775
DNEB_000014-RA	product	Uncharacterized protein, isoform A
DNEB_000030	name	CG13769
DNEB_000030-RA	product	Uncharacterized protein, isoform H
DNEB_000026	name	Oatp30B
DNEB_000026-RA	product	Organic anion transporting polypeptide 30B, isoform A
DNEB_000028	name	Oatp26F
DNEB_000028-RA	product	Solute carrier organic anion transporter family member
DNEB_000012	name	Wee1
DNEB_000012-RA	product	Wee1-like protein kinase
DNEB_000657	name	MICU1
DNEB_000657-RA	product	Calcium uptake protein 1 homolog, mitochondrial
DNEB_000656	name	Pvf3_0
DNEB_000656-RA	product	PDGF-and VEGF-related factor 3, isoform F
DNEB_000659	name	Dmel\CG4497
DNEB_000659-RA	product	LD43863p
DNEB_000665	name	Wnt4
DNEB_000665-RA	product	Protein Wnt
DNEB_000655	name	Pvf3_1
DNEB_000655-RA	product	PDGF-and VEGF-related factor 3, isoform E
DNEB_000658	name	Dmel\CG4496
DNEB_000658-RA	product	FI17813p1
DNEB_000661	name	BcDNA:SD10385
DNEB_000661-RA	product	Uncharacterized protein, isoform F
DNEB_000663	name	Ndae1
DNEB_000663-RA	product	Anion exchange protein
DNEB_000664	name	Dmel\CG13786
DNEB_000664-RA	product	Uncharacterized protein
DNEB_000660	name	CG4502
DNEB_000660-RA	product	Ubiquitin-conjugating enzyme E2Q-like protein CG4502
DNEB_000662	name	mEFG1_0
DNEB_000662-RA	product	Elongation factor G, mitochondrial
DNEB_000583	name	BcDNA:RE36920
DNEB_000583-RA	product	GEO09660p1
DNEB_000575	name	bun_1
DNEB_000575-RA	product	Bunched, isoform P
DNEB_000587	name	Pkd2
DNEB_000587-RA	product	MIP30126p
DNEB_000581	name	BcDNA:AT11334
DNEB_000581-RA	product	AT11334p
DNEB_000580	name	SC35
DNEB_000580-RA	product	LD32469p
DNEB_000586	name	vir-1_0
DNEB_000586-RA	product	Virus-induced 1
DNEB_000578	name	Oatp33Ea
DNEB_000578-RA	product	Solute carrier organic anion transporter family member
DNEB_000585	name	vir-1_1
DNEB_000585-RA	product	GH02216p
DNEB_000577	name	Dmel\CG5421
DNEB_000577-RA	product	Uncharacterized protein, isoform A
DNEB_000584	name	Fam92
DNEB_000584-RA	product	GH04442p
DNEB_000579	name	eRF3
DNEB_000579-RA	product	Eukaryotic translation release factor 3, isoform A
DNEB_000588	name	bru2
DNEB_000588-RA	product	Bruno 2, isoform I
DNEB_000576	name	Oatp33Eb
DNEB_000576-RA	product	Organic anion transporting polypeptide 33Eb
DNEB_000582	name	CG6388
DNEB_000582-RA	product	Probable tRNA (guanine(26)-N(2))-dimethyltransferase
DNEB_000688	name	NTH1
DNEB_000688-RA	product	Endonuclease III homolog
DNEB_000689	name	RPA2
DNEB_000689-RA	product	CG9273 protein
DNEB_000680	name	Dmel\CG5973
DNEB_000680-RA	product	HL01515p
DNEB_000686	name	anon-WO0140519.45
DNEB_000686-RA	product	Uncharacterized protein, isoform A
DNEB_000682	name	Gr28a
DNEB_000682-RA	product	Putative gustatory receptor 28a
DNEB_000690	name	Dme_CG9270
DNEB_000690-RA	product	Uncharacterized protein
DNEB_000687	name	Ziz_0
DNEB_000687-RA	product	Zizimin, isoform D
DNEB_000683	name	Gr28b_0
DNEB_000683-RA	product	Putative gustatory receptor 28b
DNEB_000681	name	santa-maria
DNEB_000681-RA	product	Scavenger receptor acting in neural tissue and majority of rhodopsin is absent, isoform A
DNEB_000684	name	Gr28b_1
DNEB_000684-RA	product	Putative gustatory receptor 28b
DNEB_000685	name	Ziz_1
DNEB_000685-RA	product	Zizimin, isoform E
DNEB_000876	name	wb
DNEB_000876-RA	product	Wing blister, isoform C
DNEB_000877	name	ms(2)34Fe
DNEB_000877-RA	product	Male sterile (2) 34Fe
DNEB_000929	name	CG31684
DNEB_000929-RA	product	IP13478p
DNEB_000921	name	Dmel\CG3528
DNEB_000921-RA	product	Cilia- and flagella-associated protein 299
DNEB_000931	name	Dmel\CG18641
DNEB_000931-RA	product	MIP30168p
DNEB_000924	name	Slh
DNEB_000924-RA	product	Protein sly1 homolog
DNEB_000930	name	CG9966
DNEB_000930-RA	product	RT07891p
DNEB_000932	name	VGlut
DNEB_000932-RA	product	Vesicular glutamate transporter, isoform A
DNEB_000928	name	AAF51252
DNEB_000928-RA	product	Uncharacterized protein, isoform B
DNEB_000927	name	dpp
DNEB_000927-RA	product	Protein decapentaplegic
DNEB_000923	name	oaf
DNEB_000923-RA	product	Out at first, isoform B
DNEB_000598	name	rho-6
DNEB_000598-RA	product	Rhomboid protease
DNEB_000604	name	cg3407
DNEB_000604-RA	product	LD31554p
DNEB_000601	name	slp2
DNEB_000601-RA	product	Fork head domain transcription factor slp2
DNEB_000602	name	slp1
DNEB_000602-RA	product	Fork head domain transcription factor slp1
DNEB_000605	name	Reph
DNEB_000605-RA	product	GH05923p
DNEB_000609	name	GH25970
DNEB_000609-RA	product	Uncharacterized protein, isoform D
DNEB_000607	name	bowl
DNEB_000607-RA	product	Brother of odd with entrails limited, isoform B
DNEB_000603	name	ttm2
DNEB_000603-RA	product	Mitochondrial import inner membrane translocase subunit TIM50-B
DNEB_000600	name	TTLL4B
DNEB_000600-RA	product	Tubulin tyrosine ligase-like 4B, isoform B
DNEB_000608	name	CG10020
DNEB_000608-RA	product	Uncharacterized protein, isoform E
DNEB_000599	name	Dmel\CG17211
DNEB_000599-RA	product	Uncharacterized protein
DNEB_000606	name	bark
DNEB_000606-RA	product	Protein bark beetle
DNEB_000954	name	Dmel\CG32755_0
DNEB_000954-RA	product	Peptidase S1 domain-containing protein
DNEB_000953	name	Dmel\CG6614
DNEB_000953-RA	product	GH18077p
DNEB_000548	name	Dmel\CG6138
DNEB_000548-RA	product	Uncharacterized protein
DNEB_000547	name	Trim9_0
DNEB_000547-RA	product	E3 ubiquitin-protein ligase TRIM9
DNEB_000556	name	CG32714
DNEB_000556-RA	product	Uncharacterized protein, isoform E
DNEB_000555	name	ProtA
DNEB_000555-RA	product	Protamine A, isoform A
DNEB_000540	name	Dmel\CG15412
DNEB_000540-RA	product	Uncharacterized protein, isoform C
DNEB_000541	name	Lrr47_0
DNEB_000541-RA	product	GH06740p
DNEB_000542	name	Lrr47_1
DNEB_000542-RA	product	GH06740p
DNEB_000558	name	CG17099
DNEB_000558-RA	product	RE24765p
DNEB_000544	name	Lip4
DNEB_000544-RA	product	Lipase
DNEB_000545	name	Dmel\CG18302
DNEB_000545-RA	product	Lipase
DNEB_000552	name	Trim9_1
DNEB_000552-RA	product	E3 ubiquitin-protein ligase TRIM9
DNEB_000539	name	CG9662-RA
DNEB_000539-RA	product	Oligosaccharyltransferase complex subunit
DNEB_000543	name	AAF59068_1
DNEB_000543-RA	product	Fibrinogen C-terminal domain-containing protein (Fragment)
DNEB_000554	name	BcDNA:AT04844_0
DNEB_000554-RA	product	FI19307p1
DNEB_000546	name	ABCA_0
DNEB_000546-RA	product	ATP binding cassette subfamily A, isoform D
DNEB_000550	name	NEST:bs34b09
DNEB_000550-RA	product	GEO11069p1
DNEB_000553	name	Dmel\CG7329
DNEB_000553-RA	product	Uncharacterized protein, isoform A
DNEB_000538	name	Ptpa
DNEB_000538-RA	product	Serine/threonine-protein phosphatase 2A activator
DNEB_000551	name	Dmel\CG34161_0
DNEB_000551-RA	product	Acylphosphatase
DNEB_000557	name	dbf
DNEB_000557-RA	product	AT30637p
DNEB_000549	name	w-cup
DNEB_000549-RA	product	World cup, isoform A
DNEB_000674	name	CG5171-RC
DNEB_000674-RA	product	Trehalose 6-phosphate phosphatase
DNEB_000672	name	gudu
DNEB_000672-RA	product	Armadillo repeat-containing protein gudu
DNEB_000677	name	chm
DNEB_000677-RA	product	Histone acetyltransferase
DNEB_000667	name	Wnt6
DNEB_000667-RA	product	Protein Wnt
DNEB_000666	name	wg
DNEB_000666-RA	product	Protein wingless
DNEB_000669	name	ninaC_0
DNEB_000669-RA	product	FI21215p1
DNEB_000668	name	Wnt10
DNEB_000668-RA	product	Protein Wnt
DNEB_000678	name	muc
DNEB_000678-RA	product	Dihydrolipoamide acetyltransferase component of pyruvate dehydrogenase complex
DNEB_000670	name	ninaC_1
DNEB_000670-RA	product	Neither inactivation nor afterpotential protein C
DNEB_000675	name	21430192
DNEB_000675-RA	product	Trehalose 6-phosphate phosphatase
DNEB_000676	name	CG5181
DNEB_000676-RA	product	SOSS complex subunit B homolog
DNEB_000679	name	Dmel\CG5958
DNEB_000679-RA	product	MIP26555p1
DNEB_000673	name	Dmel\CG5160
DNEB_000673-RA	product	RAS-like family 11 member A
DNEB_000671	name	Dmel\CG5149
DNEB_000671-RA	product	LD15196p
DNEB_000527	name	Ugt36F1
DNEB_000527-RA	product	UDP-glucuronosyltransferase
DNEB_000530	name	Ugt36E1
DNEB_000530-RA	product	UDP-glucuronosyltransferase
DNEB_000526	name	Dmel\CG17325
DNEB_000526-RA	product	GEO09657p1
DNEB_000536	name	Pgant2
DNEB_000536-RA	product	Polypeptide N-acetylgalactosaminyltransferase 2
DNEB_000532	name	ScpX
DNEB_000532-RA	product	Non-specific lipid-transfer protein
DNEB_000529	name	Ugt36D1_0
DNEB_000529-RA	product	UDP-glucuronosyltransferase
DNEB_000528	name	Ugt36D1_1
DNEB_000528-RA	product	UDP-glucuronosyltransferase
DNEB_000534	name	Dmel\CG2772
DNEB_000534-RA	product	Lipase
DNEB_000535	name	Dmel\CG8840
DNEB_000535-RA	product	IP07372p
DNEB_000533	name	Dmel\CG10600
DNEB_000533-RA	product	Uncharacterized protein, isoform A
DNEB_000531	name	Dmel\CG17597
DNEB_000531-RA	product	SD06839p
DNEB_000524	name	ham
DNEB_000524-RA	product	Hamlet, isoform B
DNEB_000525	name	Dmel\CG42502
DNEB_000525-RA	product	MIP34516p1
DNEB_000870	name	CG16879
DNEB_000870-RA	product	Uncharacterized protein, isoform C
DNEB_000871	name	CG17341
DNEB_000871-RA	product	Uncharacterized protein, isoform E
DNEB_000873	name	CG12726
DNEB_000873-RA	product	FI16963p1
DNEB_000874	name	CG8473_0
DNEB_000874-RA	product	Uncharacterized protein
DNEB_000869	name	nAChRalpha5
DNEB_000869-RA	product	Nicotinic acetylcholine receptor alpha5, isoform B
DNEB_000872	name	Dmel\CG43333
DNEB_000872-RA	product	RE16941p
DNEB_000875	name	Dyrk2
DNEB_000875-RA	product	Dual specificity tyrosine-phosphorylation-regulated kinase 2
DNEB_000590	name	atilla
DNEB_000590-RA	product	Protein quiver
DNEB_000592	name	Dmel\CG6583
DNEB_000592-RA	product	Protein quiver
DNEB_000593	name	Dmel\CG17217
DNEB_000593-RA	product	GEO12039p1
DNEB_000597	name	Gr33a
DNEB_000597-RA	product	Gustatory and pheromone receptor 33a
DNEB_000591	name	crok
DNEB_000591-RA	product	Protein quiver
DNEB_000595	name	ZnT33D
DNEB_000595-RA	product	Zinc transporter 33D, isoform B
DNEB_000594	name	CG31760_0
DNEB_000594-RA	product	Probable G-protein coupled receptor CG31760
DNEB_000589	name	bru1
DNEB_000589-RA	product	Bruno 1, isoform F
DNEB_000596	name	CG31760_1
DNEB_000596-RA	product	Probable G-protein coupled receptor CG31760
DNEB_000626	name	CT37177
DNEB_000626-RA	product	FI01556p
DNEB_000631	name	Dmel\CG15418
DNEB_000631-RA	product	GEO10309p1
DNEB_000625	name	Dmel\CG3513
DNEB_000625-RA	product	IP03784p
DNEB_000612	name	cutlet
DNEB_000612-RA	product	Cutlet
DNEB_000614	name	Dmel\CG31778
DNEB_000614-RA	product	GEO05129p1
DNEB_000613	name	BEST:RH19272
DNEB_000613-RA	product	BPTI/Kunitz inhibitor domain-containing protein
DNEB_000633	name	odd
DNEB_000633-RA	product	Protein odd-skipped
DNEB_000630	name	for_0
DNEB_000630-RA	product	cGMP-dependent protein kinase
DNEB_000624	name	Dmel\CG16713_0
DNEB_000624-RA	product	RH15675p
DNEB_000629	name	for_1
DNEB_000629-RA	product	cGMP-dependent protein kinase, isozyme 2 forms cD4/T1/T3A/T3B
DNEB_000620	name	Dmel\CG3604
DNEB_000620-RA	product	LP04037p
DNEB_000621	name	IM33
DNEB_000621-RA	product	Immune induced molecule 33, isoform A
DNEB_000622	name	Dmel\CG16713_1
DNEB_000622-RA	product	RH15675p
DNEB_000618	name	Dmel\CG10031_0
DNEB_000618-RA	product	BPTI/Kunitz inhibitor domain-containing protein
DNEB_000619	name	Dmel\CG10031_1
DNEB_000619-RA	product	BPTI/Kunitz inhibitor domain-containing protein
DNEB_000611	name	Dmel\CG2818
DNEB_000611-RA	product	LD22655p
DNEB_000627	name	Drgx
DNEB_000627-RA	product	Dorsal root ganglia homeobox, isoform E
DNEB_000615	name	Dmel\CG2816
DNEB_000615-RA	product	GEO13386p1
DNEB_000610	name	Shaw
DNEB_000610-RA	product	Shaker cognate w, isoform C
DNEB_000632	name	Ugt36A1_0
DNEB_000632-RA	product	IP04436p
DNEB_000623	name	Dmel\CG16713_2
DNEB_000623-RA	product	RH15675p
DNEB_000617	name	Dmel\CG16713_3
DNEB_000617-RA	product	RH15675p
DNEB_000616	name	Dmel\CG16713_4
DNEB_000616-RA	product	RH15675p
DNEB_001136	name	Dmel\CG7094_0
DNEB_001136-RA	product	FI08417p
DNEB_001138	name	Oli
DNEB_001138-RA	product	GH17679p
DNEB_001139	name	Sytalpha
DNEB_001139-RA	product	MIP05618p
DNEB_001135	name	Dmel\CG33798_1
DNEB_001135-RA	product	Uncharacterized protein
DNEB_001137	name	Dmel\CG33923_0
DNEB_001137-RA	product	Uncharacterized protein
DNEB_000481	name	Dmel\CG7295
DNEB_000481-RA	product	Uncharacterized protein, isoform A
DNEB_000483	name	Dmel\CG13884
DNEB_000483-RA	product	Uncharacterized protein
DNEB_000477	name	gi22945479
DNEB_000477-RA	product	Uncharacterized protein
DNEB_000479	name	wry
DNEB_000479-RA	product	Weary, isoform C
DNEB_000485	name	Wdr62
DNEB_000485-RA	product	WD repeat domain 62, isoform C
DNEB_000478	name	c-cup
DNEB_000478-RA	product	Calcutta cup
DNEB_000484	name	ACXC
DNEB_000484-RA	product	AT30656p
DNEB_000488	name	Toll-4_2
DNEB_000488-RA	product	Toll-4
DNEB_000476	name	Gr22a
DNEB_000476-RA	product	Putative gustatory receptor 22a
DNEB_000480	name	Dmel\CG31663_0
DNEB_000480-RA	product	Uncharacterized protein, isoform B
DNEB_000482	name	Dmel\CG31663_1
DNEB_000482-RA	product	Uncharacterized protein, isoform B
DNEB_001078	name	Dmel\CG14077
DNEB_001078-RA	product	IP09469p1
DNEB_001080	name	lace
DNEB_001080-RA	product	LD36009p
DNEB_001081	name	BG:DS04862.2
DNEB_001081-RA	product	GEO02132p1
DNEB_001077	name	wor_0
DNEB_001077-RA	product	Worniu
DNEB_001079	name	Dmel\CG32755_1
[truncated: 23,097 more rows]

## Sheet: Table S5 AED
Table S5. Comparison of Annotation Edit Distance (AED) between D. nebulosa gene annotation MAKER iterations
	Cumulative proportion of annotations
AED	Iteration 1	Iteration 2	Iteration 3	Iteration 4
0	0.063	0.262	0.26	0.259
0.025	0.198	0.475	0.469	0.469
0.05	0.406	0.59	0.587	0.587
0.075	0.509	0.633	0.632	0.631
0.1	0.61	0.681	0.679	0.677
0.125	0.66	0.703	0.702	0.7
0.15	0.707	0.731	0.73	0.728
0.175	0.732	0.746	0.746	0.745
0.2	0.761	0.769	0.767	0.767
0.225	0.776	0.785	0.784	0.784
0.25	0.799	0.81	0.809	0.809
0.275	0.821	0.828	0.828	0.828
0.3	0.853	0.849	0.848	0.848
0.325	0.869	0.861	0.861	0.861
0.35	0.894	0.888	0.886	0.886
0.375	0.912	0.9	0.898	0.898
0.4	0.939	0.923	0.922	0.922
0.425	0.954	0.935	0.934	0.935
0.45	0.975	0.953	0.952	0.952
0.475	0.986	0.962	0.961	0.961
0.5	0.995	0.97	0.969	0.969
0.525	0.996	0.974	0.973	0.972
0.55	0.997	0.978	0.977	0.976
0.575	0.998	0.98	0.979	0.979
0.6	0.998	0.983	0.983	0.982
0.625	0.998	0.985	0.984	0.984
0.65	0.999	0.988	0.987	0.987
0.675	1	0.989	0.989	0.989
0.7	1	0.99	0.99	0.99
0.725	1	0.991	0.991	0.991
0.75	1	0.992	0.992	0.992
0.775	1	0.993	0.993	0.993
0.8	1	0.995	0.994	0.995
0.825	1	0.995	0.995	0.995
0.85	1	0.996	0.996	0.996
0.875	1	0.997	0.997	0.997
0.9	1	0.998	0.998	0.998
0.925	1	0.999	0.999	0.999
0.95	1	1	1	1
0.975	1	1	1	1
1	1	1	1	1

## Sheet: Table S6 Phototaxis
Figure S6. Phototactic response of D. nebulosa wild type (wt) and white-disrupted (w-) flies
		wt	w-		wt	w-		wt	w-
Trial	Segment	Initial			Dark			Light
1st	1	19	19		7	16		6	16
1st	2	0	0		7	3		3	0
1st	3	0	0		5	0		10	3
2nd	1	19	19		18	18		13	9
2nd	2	0	0		0	1		3	1
2nd	3	0	0		1	0		3	9
3rd	1	19	19		17	19		9	11
3rd	2	0	0		2	0		3	0
3rd	3	0	0		0	0		7	8
4th	1	19	19		13	18		4	10
4th	2	0	0		4	0		4	2
4th	3	0	0		2	1		11	7
Average	1	19	19		13.75	17.75		8	11.5
	2	0	0		3.25	1		3.25	0.75
	3	0	0		2	0.25		7.75	6.75
Standard error	1	0	0		2.16145	0.544862		1.69558	1.34629
	2	0	0		1.29301	0.612372		0.216506	0.414578
	3	0	0		0.935414	0.216506		1.55624	1.1388

## Sheet: Table S8 Reference species
Table S8. Reference genome assemblies used
				BUSCOs
Species	Genbank reference	Source	N50 (bp)	Complete	Complete and single-copy	Complete and duplicated	Fragmented	Missing
Drosophila ananassae	GCA_003285975.3	Zhang et al., 2018	6212830	3254	3244	10	15	16
Drosophila erecta	GCA_003286155.2	Zhang et al., 2018	22150000	3259	3253	6	9	17
Drosophila grimshawi	GCA_000005155.1	Clark et al., 2007; Zimin et al., 2008	9830507	3252	3189	63	13	20
Drosophila insularis	GCA_018903935.1	Kim et al., 2020	6295961	3260	3236	24	12	13
Drosophila melanogaster	GCA_000001215.4	Hoskins et al., 2015	25280000	3243	3234	9	16	26
Drosophila mojavensis	GCA_000005175.1	Clark et al., 2007; Zimin et al., 2008	26610000	3245	3235	10	18	22
Drosophila nebulosa			20900000	3229	3211	18	28	28
Drosophila neocordata	GCA_018903615.1	Kim et al., 2020	6033383	3263	3232	31	6	16
Drosophila paulistorum L06	GCA_018151315.1	Kim et al., 2020	16510000	3255	3223	32	9	21
Drosophila paulistorum L12	GCA_018152135.1	Kim et al., 2020	2150662	3254	3223	31	9	22
Drosophila persimilis	GCA_003286085.2	Zhang et al., 2018	5212974	3247	3216	31	27	11
Drosophila prosaltans	GCA_018151275.1	Kim et al., 2020	2707258	3255	3230	25	11	19
Drosophila psuedoobscura	GCA_009870125.2	Liao et al., 2019	32420000	3241	3218	23	28	16
Drosophila saltans	GCA_018903575.1	Kim et al., 2020	2961640	3258	3232	26	13	14
Drosophila sechellia	GCA_004382195.1	Chakraborty, Emerson, & Nirale, 2017	24960000	3254	3241	13	12	19
Drosophila simulans	GCA_016746395.1	Pinharanda et al., 2020	23400000	3253	3245	8	13	19
Drosophila sturtevanti	GCA_018150375.1	Kim et al., 2020	3949872	3245	3216	29	18	22
Drosophila sucinea	GCA_018150745.1	Kim et al., 2020	8149606	3231	3211	20	20	34
Drosophila suzukii	GCA_013340165.1	Paris et al., 2020	2609782	3197	3118	79	50	38
Drosophila tropicalis	GCA_018151085.1	Kim et al., 2020	5082839	3228	3197	31	29	28
Drosophila virilis	GCA_003285735.2	Zhang et al., 2018	8697263	3251	3231	20	17	17
Drosophila willistoni caf1	GCA_000005925.1	Clark et al., 2007; Zimin et al., 2008	4500439	3248	3219	29	11	26
Drosophila willistoni 00	GCA_018153465.1	Kim et al., 2020	2965855	3245	3219	26	14	26
Drosophila willistoni 17	GCA_018903445.1	Kim et al., 2020	13590000	3247	3219	28	13	25
Drosophila yakuba	GCA_016746365.2	Rielly et al., 2020	25180000	3253	3245	8	12	20
Scaptodrosophila lebanonensis	GCA_003285725.2	Zhang et al., 2018	7854782	3249	3221	28	15	21

## Sheet: Table S9 wil_caf1 naming key
Table 9. D. willistoni caf1 (GCA_000005925.1) assembly naming scheme
Internal scaffold number	Chromosome rename
scf2_1100000004401	ChrXL_1
scf2_1100000004515	ChrXL_2
scf2_1100000004909	ChrXL_3
scf2_1100000004590	ChrXL_4
scf2_1100000004963	ChrXL_5
scf2_1100000004830	ChrXR_1
scf2_1100000004837	ChrXR_2
scf2_1100000004762	ChrXR_3
scf2_1100000004729	ChrXR_4
scf2_1100000004540	ChrXR_6
scf2_1100000004768	ChrXR_7
scf2_1100000004511	ChrXR_8
scf2_1100000004884	Chr2L_1
scf2_1100000004585	Chr2L_2
scf2_1100000004577	Chr2L_3
scf2_1100000004516	Chr2L_4
scf2_1100000004521	Chr2L_5
scf2_1100000004752	Chr2L_6
scf2_1100000004945	Chr2L_7
scf2_1100000004851	Chr2L_8
scf2_1100000004512	Chr2R_1
scf2_1100000004513	Chr2R_2
scf2_1100000004514	Chr2R_3
scf2_1100000004510	Chr2R_4
scf2_1100000004822	Chr2R_5/ChrXR_5
scf2_1100000004382	Chr2R_6
scf2_1100000004558	Chr2R_7
scf2_1100000004954	Chr2R_8
scf2_1100000004943	Chr3_1
scf2_1100000004902	Chr3_2
scf2_1100000004921	Chr3_3

## Sheet: Table S11 wil_17 naming key
Table 11. D. willistoni 17 (GCA_018903445.1) assembly naming scheme
Internal scaffold number	Chromosome rename
contig_253	ChrXL
contig_16	ChrXR_1
contig_17	ChrXR_2
contig_142	ChrXR_3
contig_2	ChrXR_4
contig_227	Chr2L
contig_299	Chr2R_1
contig_213	Chr2R_2
contig_239	Chr2R_3
contig_308	Chr2R_4
contig_332	Chr3

## Sheet: Table S14 Primers
Table S14. All primer sets and oligonucleotides that were used in the aforementioned experiments.
Primers used for sequencing
Name	Sequence	Description
gk25400_e1F	TTCCCGGCTAAGTTCATCCC	Primers used to validate D. neb white locus and donor vector.
w_e6R	GGAACCGGGTGAGATTACCT
w_dwnstrmF	TTGACCGACACACACAACG
w_e6R2	CTTTTGTTCGGCGGTTTCT
w_dsF	GCCCAACTGAGAGCGTGAGT
w_dsR1	GCCAGACGCAAAGATTGAAA
w_dsR2	CCGCATCCAACAAGAAAACA
w_insF	CGGGAATGAGACTTCTTAATGG
w_ins2R	GGGGAGGTTGAAACAAACAA
Primers used for CRISPR
Name	Sequence	Description
neb_w_guide1_F	cttcGATTGATGAGCAAGCCCTCGT	Guide 1 target sequence adjacent to right homology arm; lowercase letters indicate overhangs for ligation into BbsI restriction site of pU6-BbsI-chiRNA vector
neb_w_guide1_R	aaacACGAGGGCTTGCTCATCAATC
neb_w_guide2_F	cttcGATTTCTCGGCATACGGACCA	Guide 2 target sequence adjacent to left homology arm; lowercase letters indicate overhangs for ligation into BbsI restriction site of pU6-BbsI-chiRNA vector
neb_w_guide2_R	aaacTGGTCCGTATGCCGAGAAATC
pnosBackboneF	AGCAGGGCTGACCCCAAG	Amplifies pnos-Cas9-nos vector backbone
pnosBackboneR	GCCGGGATTTTTCACACTTTC
nosCas9InsF	ttgatattccaggAAGCTTCGACCGTTTTAAC	Amplifies 3xP3 promotor and cas9 from pnos-Cas9-nos vector insert
nosCas9InsR	agcaagccctcgtGTCTCCACCGAGCTGAGAG
nebLHAwF	aggggaaagtgtgaaaaatcccggcGCGTCAATTGGTCAATCG	Amplifies left homology arm; desgined from D. neb white locus (within exons 2 and 3)
nebLHAwR	acggtcgaagcttCCTGGAATATCAAATGTTCAC
nebRHAwF	gctcggtggagacACGAGGGCTTGCTCATCAATC	Amplifies right homology arm; desgined from D. neb white locus (within exon 6 and downstream intergenic)
nebRHAwR	tcttcttcttggggtcagccctgctGTGTTGTCCTGCAGAAGTATCTAACAAG
