# Supplementary material for: Nebulous without white: annotated long-read genome assembly and CRISPR/Cas9 genome engineering in Drosophila nebulosa
Source: G3 (Bethesda). 2022 Sep 5;12(11):jkac231. doi: 10.1093/g3journal/jkac231 (PMC9635631; doi:10.1093/g3journal/jkac231)
Supplement: jkac231_Supplementary_Tables_S10 [file jkac231_supplementary_tables_s10.txt]

Table 10. Syntenic comparison of D. willistoni caf1 (GCA_000005925.1) and D. willistoni 17 (GCA_018903445.1) assemblies
Target Sequence Name	First Target Base	Last Target Base	Query Sequence Name	First Query Base	Last Query Base	Identity	Orientation
Chr2L_1	1	115	contig_227_[organism=Drosophila_willistoni]_[isolate=14030-0811.17]	32596486	32596600	0.754386	-
Chr2L_1	3671	5541	contig_227_[organism=Drosophila_willistoni]_[isolate=14030-0811.17]	32588309	32590179	0.968449	-
Chr2L_1	9336	9372	contig_227_[organism=Drosophila_willistoni]_[isolate=14030-0811.17]	32584004	32584040	1	-
Chr2L_1	9377	9430	contig_227_[organism=Drosophila_willistoni]_[isolate=14030-0811.17]	32583946	32583999	1	-
Chr2L_1	9469	9570	contig_227_[organism=Drosophila_willistoni]_[isolate=14030-0811.17]	32583806	32583907	1	-
Chr2L_1	9695	10054	contig_227_[organism=Drosophila_willistoni]_[isolate=14030-0811.17]	32583323	32583682	0.922006	-
Chr2L_1	14852	14884	contig_227_[organism=Drosophila_willistoni]_[isolate=14030-0811.17]	32580051	32580083	1	-
Chr2L_1	14894	14925	contig_227_[organism=Drosophila_willistoni]_[isolate=14030-0811.17]	32580010	32580041	1	-
Chr2L_1	14938	14964	contig_227_[organism=Drosophila_willistoni]_[isolate=14030-0811.17]	32579971	32579997	1	-
Chr2L_1	15065	15092	contig_227_[organism=Drosophila_willistoni]_[isolate=14030-0811.17]	32579843	32579870	1	-
Chr2L_1	15095	15143	contig_227_[organism=Drosophila_willistoni]_[isolate=14030-0811.17]	32579792	32579840	1	-
Chr2L_1	15167	15221	contig_227_[organism=Drosophila_willistoni]_[isolate=14030-0811.17]	32579714	32579768	1	-
Chr2L_1	15249	15296	contig_227_[organism=Drosophila_willistoni]_[isolate=14030-0811.17]	32579639	32579686	1	-
Chr2L_1	15315	15347	contig_227_[organism=Drosophila_willistoni]_[isolate=14030-0811.17]	32579588	32579620	1	-
Chr2L_1	15352	16044	contig_227_[organism=Drosophila_willistoni]_[isolate=14030-0811.17]	32578895	32579583	0.955202	-
Chr2L_1	15972	16216	contig_227_[organism=Drosophila_willistoni]_[isolate=14030-0811.17]	32577964	32578208	0.770492	-
Chr2L_1	16699	23349	contig_227_[organism=Drosophila_willistoni]_[isolate=14030-0811.17]	32571392	32578036	0.992632	-
Chr2L_1	23350	26767	contig_227_[organism=Drosophila_willistoni]_[isolate=14030-0811.17]	32567973	32571391	0.995318	-
Chr2L_1	26827	27448	contig_227_[organism=Drosophila_willistoni]_[isolate=14030-0811.17]	32567296	32567913	0.977456	-
Chr2L_1	41653	42417	contig_227_[organism=Drosophila_willistoni]_[isolate=14030-0811.17]	32540400	32541164	0.921466	-
Chr2L_1	46798	46832	contig_227_[organism=Drosophila_willistoni]_[isolate=14030-0811.17]	32547852	32547886	1	-
Chr2L_1	46843	46874	contig_227_[organism=Drosophila_willistoni]_[isolate=14030-0811.17]	32547810	32547841	1	-
Chr2L_1	46881	47867	contig_227_[organism=Drosophila_willistoni]_[isolate=14030-0811.17]	32546816	32547802	0.969574	-
Chr2L_1	52927	53191	contig_227_[organism=Drosophila_willistoni]_[isolate=14030-0811.17]	32553040	32553304	0.784091	-
Chr2L_1	69007	69335	contig_227_[organism=Drosophila_willistoni]_[isolate=14030-0811.17]	32550371	32550699	0.810976	-
Chr2L_1	89714	89775	contig_227_[organism=Drosophila_willistoni]_[isolate=14030-0811.17]	32493043	32493104	1	-
Chr2L_1	89785	89850	contig_227_[organism=Drosophila_willistoni]_[isolate=14030-0811.17]	32492968	32493033	1	-
Chr2L_1	89857	89931	contig_227_[organism=Drosophila_willistoni]_[isolate=14030-0811.17]	32492887	32492961	1	-
Chr2L_1	89977	90025	contig_227_[organism=Drosophila_willistoni]_[isolate=14030-0811.17]	32492793	32492841	1	-
Chr2L_1	90041	90082	contig_227_[organism=Drosophila_willistoni]_[isolate=14030-0811.17]	32492736	32492777	1	-
Chr2L_1	90085	90116	contig_227_[organism=Drosophila_willistoni]_[isolate=14030-0811.17]	32492702	32492733	1	-
Chr2L_1	90183	90228	contig_227_[organism=Drosophila_willistoni]_[isolate=14030-0811.17]	32492590	32492635	1	-
Chr2L_1	90242	90287	contig_227_[organism=Drosophila_willistoni]_[isolate=14030-0811.17]	32492531	32492576	1	-
Chr2L_1	90304	90348	contig_227_[organism=Drosophila_willistoni]_[isolate=14030-0811.17]	32492470	32492514	1	-
Chr2L_1	90381	90441	contig_227_[organism=Drosophila_willistoni]_[isolate=14030-0811.17]	32492377	32492437	1	-
Chr2L_1	90456	90501	contig_227_[organism=Drosophila_willistoni]_[isolate=14030-0811.17]	32492317	32492362	1	-
Chr2L_1	90543	90617	contig_227_[organism=Drosophila_willistoni]_[isolate=14030-0811.17]	32492201	32492275	1	-
Chr2L_1	90626	90663	contig_227_[organism=Drosophila_willistoni]_[isolate=14030-0811.17]	32492155	32492192	1	-
Chr2L_1	90665	90691	contig_227_[organism=Drosophila_willistoni]_[isolate=14030-0811.17]	32492127	32492153	1	-
Chr2L_1	90698	90764	contig_227_[organism=Drosophila_willistoni]_[isolate=14030-0811.17]	32492054	32492120	1	-
Chr2L_1	90804	90836	contig_227_[organism=Drosophila_willistoni]_[isolate=14030-0811.17]	32491982	32492014	1	-
Chr2L_1	90928	91003	contig_227_[organism=Drosophila_willistoni]_[isolate=14030-0811.17]	32491815	32491890	1	-
Chr2L_1	91007	91043	contig_227_[organism=Drosophila_willistoni]_[isolate=14030-0811.17]	32491775	32491811	1	-
Chr2L_1	91096	91164	contig_227_[organism=Drosophila_willistoni]_[isolate=14030-0811.17]	32491654	32491722	1	-
Chr2L_1	91213	91264	contig_227_[organism=Drosophila_willistoni]_[isolate=14030-0811.17]	32491554	32491605	1	-
Chr2L_1	91274	91321	contig_227_[organism=Drosophila_willistoni]_[isolate=14030-0811.17]	32491497	32491544	1	-
Chr2L_1	91334	91394	contig_227_[organism=Drosophila_willistoni]_[isolate=14030-0811.17]	32491424	32491484	1	-
Chr2L_1	91411	91438	contig_227_[organism=Drosophila_willistoni]_[isolate=14030-0811.17]	32491380	32491407	1	-
Chr2L_1	91453	91522	contig_227_[organism=Drosophila_willistoni]_[isolate=14030-0811.17]	32491296	32491365	1	-
Chr2L_1	91522	91546	contig_227_[organism=Drosophila_willistoni]_[isolate=14030-0811.17]	32491272	32491296	1	-
Chr2L_1	91571	91606	contig_227_[organism=Drosophila_willistoni]_[isolate=14030-0811.17]	32491212	32491247	1	-
Chr2L_1	91623	91676	contig_227_[organism=Drosophila_willistoni]_[isolate=14030-0811.17]	32491142	32491195	1	-
Chr2L_1	91769	91814	contig_227_[organism=Drosophila_willistoni]_[isolate=14030-0811.17]	32491004	32491049	1	-
Chr2L_1	91814	91854	contig_227_[organism=Drosophila_willistoni]_[isolate=14030-0811.17]	32490964	32491004	1	-
Chr2L_1	91855	91918	contig_227_[organism=Drosophila_willistoni]_[isolate=14030-0811.17]	32490900	32490963	1	-
Chr2L_1	91923	91964	contig_227_[organism=Drosophila_willistoni]_[isolate=14030-0811.17]	32490854	32490895	1	-
Chr2L_1	91978	92007	contig_227_[organism=Drosophila_willistoni]_[isolate=14030-0811.17]	32490811	32490840	1	-
Chr2L_1	92031	92066	contig_227_[organism=Drosophila_willistoni]_[isolate=14030-0811.17]	32490752	32490787	1	-
Chr2L_1	92130	93346	contig_227_[organism=Drosophila_willistoni]_[isolate=14030-0811.17]	32489472	32490688	0.999178	-
Chr2L_1	94641	95067	contig_227_[organism=Drosophila_willistoni]_[isolate=14030-0811.17]	32487775	32488201	1	-
Chr2L_1	95068	95116	contig_227_[organism=Drosophila_willistoni]_[isolate=14030-0811.17]	32487726	32487774	1	-
Chr2L_1	95129	97467	contig_227_[organism=Drosophila_willistoni]_[isolate=14030-0811.17]	32485376	32487713	0.998289	-
Chr2L_1	97468	101013	contig_227_[organism=Drosophila_willistoni]_[isolate=14030-0811.17]	32481830	32485375	0.991537	-
Chr2L_1	101331	101357	contig_227_[organism=Drosophila_willistoni]_[isolate=14030-0811.17]	32481487	32481513	1	-
Chr2L_1	101377	101411	contig_227_[organism=Drosophila_willistoni]_[isolate=14030-0811.17]	32481433	32481467	1	-
Chr2L_1	101464	101498	contig_227_[organism=Drosophila_willistoni]_[isolate=14030-0811.17]	32481346	32481380	1	-
Chr2L_1	101545	103875	contig_227_[organism=Drosophila_willistoni]_[isolate=14030-0811.17]	32478969	32481299	0.987124	-
Chr2L_1	104469	108543	contig_227_[organism=Drosophila_willistoni]_[isolate=14030-0811.17]	32474296	32478370	0.978645	-
Chr2L_1	109078	109102	contig_227_[organism=Drosophila_willistoni]_[isolate=14030-0811.17]	32473737	32473761	1	-
Chr2L_1	109118	109237	contig_227_[organism=Drosophila_willistoni]_[isolate=14030-0811.17]	32473602	32473721	1	-
Chr2L_1	109252	109319	contig_227_[organism=Drosophila_willistoni]_[isolate=14030-0811.17]	32473520	32473587	1	-
Chr2L_1	110073	110113	contig_227_[organism=Drosophila_willistoni]_[isolate=14030-0811.17]	32472726	32472766	1	-
Chr2L_1	110128	110160	contig_227_[organism=Drosophila_willistoni]_[isolate=14030-0811.17]	32472679	32472711	1	-
Chr2L_1	110184	110262	contig_227_[organism=Drosophila_willistoni]_[isolate=14030-0811.17]	32472577	32472655	1	-
Chr2L_1	110291	110352	contig_227_[organism=Drosophila_willistoni]_[isolate=14030-0811.17]	32472487	32472548	1	-
Chr2L_1	110352	110389	contig_227_[organism=Drosophila_willistoni]_[isolate=14030-0811.17]	32472450	32472487	1	-
Chr2L_1	110414	110488	contig_227_[organism=Drosophila_willistoni]_[isolate=14030-0811.17]	32472351	32472425	1	-
Chr2L_1	110492	110535	contig_227_[organism=Drosophila_willistoni]_[isolate=14030-0811.17]	32472304	32472347	1	-
Chr2L_1	110544	110575	contig_227_[organism=Drosophila_willistoni]_[isolate=14030-0811.17]	32472264	32472295	1	-
Chr2L_1	110590	117942	contig_227_[organism=Drosophila_willistoni]_[isolate=14030-0811.17]	32464896	32472249	0.998368	-
Chr2L_1	117943	119986	contig_227_[organism=Drosophila_willistoni]_[isolate=14030-0811.17]	32462851	32464895	0.984826	-
Chr2L_1	120415	121023	contig_227_[organism=Drosophila_willistoni]_[isolate=14030-0811.17]	32461815	32462423	1	-
Chr2L_1	121048	121119	contig_227_[organism=Drosophila_willistoni]_[isolate=14030-0811.17]	32461719	32461790	1	-
Chr2L_1	121126	121234	contig_227_[organism=Drosophila_willistoni]_[isolate=14030-0811.17]	32461604	32461712	1	-
Chr2L_1	121248	121313	contig_227_[organism=Drosophila_willistoni]_[isolate=14030-0811.17]	32461525	32461590	1	-
Chr2L_1	121315	121346	contig_227_[organism=Drosophila_willistoni]_[isolate=14030-0811.17]	32461492	32461523	1	-
Chr2L_1	121449	121485	contig_227_[organism=Drosophila_willistoni]_[isolate=14030-0811.17]	32461400	32461436	1	-
Chr2L_1	121751	126185	contig_227_[organism=Drosophila_willistoni]_[isolate=14030-0811.17]	32456703	32461136	0.992558	-
Chr2L_1	126185	127901	contig_227_[organism=Drosophila_willistoni]_[isolate=14030-0811.17]	32454987	32456703	0.982517	-
Chr2L_1	127832	133119	contig_227_[organism=Drosophila_willistoni]_[isolate=14030-0811.17]	32448970	32454246	0.989786	-
Chr2L_1	133574	139281	contig_227_[organism=Drosophila_willistoni]_[isolate=14030-0811.17]	32442808	32448515	0.999474	-
Chr2L_1	139288	139355	contig_227_[organism=Drosophila_willistoni]_[isolate=14030-0811.17]	32442734	32442801	1	-
Chr2L_1	139396	139443	contig_227_[organism=Drosophila_willistoni]_[isolate=14030-0811.17]	32442646	32442693	1	-
Chr2L_1	139453	139484	contig_227_[organism=Drosophila_willistoni]_[isolate=14030-0811.17]	32442605	32442636	1	-
Chr2L_1	139488	139523	contig_227_[organism=Drosophila_willistoni]_[isolate=14030-0811.17]	32442566	32442601	1	-
Chr2L_1	139537	139586	contig_227_[organism=Drosophila_willistoni]_[isolate=14030-0811.17]	32442503	32442552	1	-
Chr2L_1	139591	139617	contig_227_[organism=Drosophila_willistoni]_[isolate=14030-0811.17]	32442472	32442498	1	-
Chr2L_1	139620	139644	contig_227_[organism=Drosophila_willistoni]_[isolate=14030-0811.17]	32442445	32442469	1	-
Chr2L_1	139666	139707	contig_227_[organism=Drosophila_willistoni]_[isolate=14030-0811.17]	32442382	32442423	1	-
Chr2L_1	139722	139779	contig_227_[organism=Drosophila_willistoni]_[isolate=14030-0811.17]	32442310	32442367	1	-
Chr2L_1	139849	139899	contig_227_[organism=Drosophila_willistoni]_[isolate=14030-0811.17]	32442190	32442240	1	-
Chr2L_1	139921	139954	contig_227_[organism=Drosophila_willistoni]_[isolate=14030-0811.17]	32442135	32442168	1	-
Chr2L_1	139969	141821	contig_227_[organism=Drosophila_willistoni]_[isolate=14030-0811.17]	32440261	32442120	0.984881	-
Chr2L_1	143006	143100	contig_227_[organism=Drosophila_willistoni]_[isolate=14030-0811.17]	32438982	32439076	1	-
Chr2L_1	143891	144054	contig_227_[organism=Drosophila_willistoni]_[isolate=14030-0811.17]	32438028	32438191	1	-
Chr2L_1	144687	144857	contig_227_[organism=Drosophila_willistoni]_[isolate=14030-0811.17]	32437225	32437395	1	-
Chr2L_1	144858	144957	contig_227_[organism=Drosophila_willistoni]_[isolate=14030-0811.17]	32437125	32437224	1	-
Chr2L_1	144958	145006	contig_227_[organism=Drosophila_willistoni]_[isolate=14030-0811.17]	32437076	32437124	1	-
Chr2L_1	145011	145063	contig_227_[organism=Drosophila_willistoni]_[isolate=14030-0811.17]	32437019	32437071	1	-
Chr2L_1	145072	145220	contig_227_[organism=Drosophila_willistoni]_[isolate=14030-0811.17]	32436862	32437010	1	-
Chr2L_1	145268	145308	contig_227_[organism=Drosophila_willistoni]_[isolate=14030-0811.17]	32436774	32436814	1	-
Chr2L_1	145314	145398	contig_227_[organism=Drosophila_willistoni]_[isolate=14030-0811.17]	32436684	32436768	1	-
Chr2L_1	145404	145441	contig_227_[organism=Drosophila_willistoni]_[isolate=14030-0811.17]	32436641	32436678	1	-
Chr2L_1	145442	145502	contig_227_[organism=Drosophila_willistoni]_[isolate=14030-0811.17]	32436580	32436640	1	-
Chr2L_1	145506	145593	contig_227_[organism=Drosophila_willistoni]_[isolate=14030-0811.17]	32436489	32436576	1	-
Chr2L_1	145593	145658	contig_227_[organism=Drosophila_willistoni]_[isolate=14030-0811.17]	32436424	32436489	1	-
Chr2L_1	145677	145790	contig_227_[organism=Drosophila_willistoni]_[isolate=14030-0811.17]	32436292	32436405	1	-
Chr2L_1	145793	149953	contig_227_[organism=Drosophila_willistoni]_[isolate=14030-0811.17]	32432128	32436289	0.999519	-
Chr2L_1	149954	152176	contig_227_[organism=Drosophila_willistoni]_[isolate=14030-0811.17]	32429904	32432127	0.986949	-
Chr2L_1	152303	152345	contig_227_[organism=Drosophila_willistoni]_[isolate=14030-0811.17]	32429779	32429821	1	-
Chr2L_1	152369	152422	contig_227_[organism=Drosophila_willistoni]_[isolate=14030-0811.17]	32429702	32429755	1	-
Chr2L_1	152693	152735	contig_227_[organism=Drosophila_willistoni]_[isolate=14030-0811.17]	32429389	32429431	1	-
Chr2L_1	152739	152770	contig_227_[organism=Drosophila_willistoni]_[isolate=14030-0811.17]	32429354	32429385	1	-
Chr2L_1	152833	153095	contig_227_[organism=Drosophila_willistoni]_[isolate=14030-0811.17]	32429029	32429291	1	-
Chr2L_1	153097	153140	contig_227_[organism=Drosophila_willistoni]_[isolate=14030-0811.17]	32428984	32429027	1	-
Chr2L_1	153203	153231	contig_227_[organism=Drosophila_willistoni]_[isolate=14030-0811.17]	32428893	32428921	1	-
Chr2L_1	153238	153268	contig_227_[organism=Drosophila_willistoni]_[isolate=14030-0811.17]	32428856	32428886	1	-
Chr2L_1	153362	153402	contig_227_[organism=Drosophila_willistoni]_[isolate=14030-0811.17]	32428722	32428762	1	-
Chr2L_1	153412	157695	contig_227_[organism=Drosophila_willistoni]_[isolate=14030-0811.17]	32424204	32428712	0.991595	-
Chr2L_1	154914	154947	contig_227_[organism=Drosophila_willistoni]_[isolate=14030-0811.17]	32427201	32427234	1	-
Chr2L_1	154975	155028	contig_227_[organism=Drosophila_willistoni]_[isolate=14030-0811.17]	32427120	32427173	1	-
Chr2L_1	155041	155116	contig_227_[organism=Drosophila_willistoni]_[isolate=14030-0811.17]	32427032	32427107	1	-
Chr2L_1	155204	155246	contig_227_[organism=Drosophila_willistoni]_[isolate=14030-0811.17]	32426902	32426944	1	-
Chr2L_1	155249	155434	contig_227_[organism=Drosophila_willistoni]_[isolate=14030-0811.17]	32426714	32426899	1	-
Chr2L_1	155610	155646	contig_227_[organism=Drosophila_willistoni]_[isolate=14030-0811.17]	32426502	32426538	1	-
Chr2L_1	155656	155688	contig_227_[organism=Drosophila_willistoni]_[isolate=14030-0811.17]	32426460	32426492	1	-
Chr2L_1	155758	155829	contig_227_[organism=Drosophila_willistoni]_[isolate=14030-0811.17]	32426319	32426390	1	-
Chr2L_1	155838	155894	contig_227_[organism=Drosophila_willistoni]_[isolate=14030-0811.17]	32426254	32426310	1	-
Chr2L_1	155919	155947	contig_227_[organism=Drosophila_willistoni]_[isolate=14030-0811.17]	32426201	32426229	1	-
Chr2L_1	155979	156141	contig_227_[organism=Drosophila_willistoni]_[isolate=14030-0811.17]	32426007	32426169	1	-
Chr2L_1	156168	161043	contig_227_[organism=Drosophila_willistoni]_[isolate=14030-0811.17]	32421105	32425980	0.99959	-
Chr2L_1	165117	165312	contig_227_[organism=Drosophila_willistoni]_[isolate=14030-0811.17]	32415858	32416053	1	-
Chr2L_1	165313	165391	contig_227_[organism=Drosophila_willistoni]_[isolate=14030-0811.17]	32415779	32415857	1	-
Chr2L_1	165392	166911	contig_227_[organism=Drosophila_willistoni]_[isolate=14030-0811.17]	32414259	32415778	0.999342	-
Chr2L_1	167132	167219	contig_227_[organism=Drosophila_willistoni]_[isolate=14030-0811.17]	32413951	32414038	1	-
Chr2L_1	167220	167320	contig_227_[organism=Drosophila_willistoni]_[isolate=14030-0811.17]	32413850	32413950	1	-
Chr2L_1	167328	167365	contig_227_[organism=Drosophila_willistoni]_[isolate=14030-0811.17]	32413805	32413842	1	-
Chr2L_1	167403	168702	contig_227_[organism=Drosophila_willistoni]_[isolate=14030-0811.17]	32412474	32413775	0.95766	-
Chr2L_1	169505	172707	contig_227_[organism=Drosophila_willistoni]_[isolate=14030-0811.17]	32408440	32411647	0.989694	-
Chr2L_1	173617	175365	contig_227_[organism=Drosophila_willistoni]_[isolate=14030-0811.17]	32405803	32407551	0.977689	-
Chr2L_1	176393	177725	contig_227_[organism=Drosophila_willistoni]_[isolate=14030-0811.17]	32403456	32404788	0.978979	-
Chr2L_1	178177	181822	contig_227_[organism=Drosophila_willistoni]_[isolate=14030-0811.17]	32399360	32403005	0.999726	-
Chr2L_1	181823	185343	contig_227_[organism=Drosophila_willistoni]_[isolate=14030-0811.17]	32395839	32399359	0.998864	-
Chr2L_1	185480	185563	contig_227_[organism=Drosophila_willistoni]_[isolate=14030-0811.17]	32395619	32395702	1	-
Chr2L_1	185570	185606	contig_227_[organism=Drosophila_willistoni]_[isolate=14030-0811.17]	32395576	32395612	1	-
Chr2L_1	185610	185688	contig_227_[organism=Drosophila_willistoni]_[isolate=14030-0811.17]	32395494	32395572	1	-
Chr2L_1	185785	185817	contig_227_[organism=Drosophila_willistoni]_[isolate=14030-0811.17]	32395365	32395397	1	-
Chr2L_1	185883	185928	contig_227_[organism=Drosophila_willistoni]_[isolate=14030-0811.17]	32395254	32395299	1	-
Chr2L_1	186014	190052	contig_227_[organism=Drosophila_willistoni]_[isolate=14030-0811.17]	32391168	32395174	0.978764	-
Chr2L_1	189874	190101	contig_227_[organism=Drosophila_willistoni]_[isolate=14030-0811.17]	32390941	32391167	0.845815	-
Chr2L_1	190023	191487	contig_227_[organism=Drosophila_willistoni]_[isolate=14030-0811.17]	32389733	32391197	0.999317	-
Chr2L_1	190108	190230	contig_227_[organism=Drosophila_willistoni]_[isolate=14030-0811.17]	32391168	32391290	0.745902	-
Chr2L_1	190129	192054	contig_227_[organism=Drosophila_willistoni]_[isolate=14030-0811.17]	32389166	32391091	0.985455	-
Chr2L_1	191982	195434	contig_227_[organism=Drosophila_willistoni]_[isolate=14030-0811.17]	32385229	32388681	0.991889	-
Chr2L_1	195435	195587	contig_227_[organism=Drosophila_willistoni]_[isolate=14030-0811.17]	32385076	32385228	1	-
Chr2L_1	196320	196386	contig_227_[organism=Drosophila_willistoni]_[isolate=14030-0811.17]	32384264	32384330	1	-
Chr2L_1	196391	196469	contig_227_[organism=Drosophila_willistoni]_[isolate=14030-0811.17]	32384181	32384259	1	-
Chr2L_1	196563	197945	contig_227_[organism=Drosophila_willistoni]_[isolate=14030-0811.17]	32382706	32384087	0.997829	-
Chr2L_1	198663	198980	contig_227_[organism=Drosophila_willistoni]_[isolate=14030-0811.17]	32381667	32381984	1	-
Chr2L_1	198981	199143	contig_227_[organism=Drosophila_willistoni]_[isolate=14030-0811.17]	32381504	32381666	1	-
Chr2L_1	199520	199581	contig_227_[organism=Drosophila_willistoni]_[isolate=14030-0811.17]	32381066	32381127	1	-
Chr2L_1	199603	200710	contig_227_[organism=Drosophila_willistoni]_[isolate=14030-0811.17]	32379929	32381036	0.949413	-
Chr2L_1	200763	200913	contig_227_[organism=Drosophila_willistoni]_[isolate=14030-0811.17]	32379822	32379972	1	-
Chr2L_1	200916	201008	contig_227_[organism=Drosophila_willistoni]_[isolate=14030-0811.17]	32379727	32379819	1	-
Chr2L_1	201011	201112	contig_227_[organism=Drosophila_willistoni]_[isolate=14030-0811.17]	32379623	32379724	1	-
Chr2L_1	201543	201644	contig_227_[organism=Drosophila_willistoni]_[isolate=14030-0811.17]	32379091	32379192	1	-
Chr2L_1	201646	201792	contig_227_[organism=Drosophila_willistoni]_[isolate=14030-0811.17]	32378943	32379089	1	-
Chr2L_1	202489	202516	contig_227_[organism=Drosophila_willistoni]_[isolate=14030-0811.17]	32378215	32378242	1	-
Chr2L_1	202526	202563	contig_227_[organism=Drosophila_willistoni]_[isolate=14030-0811.17]	32378168	32378205	1	-
Chr2L_1	203200	203786	contig_227_[organism=Drosophila_willistoni]_[isolate=14030-0811.17]	32376945	32377531	1	-
Chr2L_1	203799	203832	contig_227_[organism=Drosophila_willistoni]_[isolate=14030-0811.17]	32376899	32376932	1	-
Chr2L_1	203844	203995	contig_227_[organism=Drosophila_willistoni]_[isolate=14030-0811.17]	32376736	32376887	1	-
Chr2L_1	203996	205165	contig_227_[organism=Drosophila_willistoni]_[isolate=14030-0811.17]	32375566	32376735	1	-
Chr2L_1	205166	205190	contig_227_[organism=Drosophila_willistoni]_[isolate=14030-0811.17]	32375541	32375565	1	-
Chr2L_1	205190	205220	contig_227_[organism=Drosophila_willistoni]_[isolate=14030-0811.17]	32375511	32375541	1	-
Chr2L_1	205231	205262	contig_227_[organism=Drosophila_willistoni]_[isolate=14030-0811.17]	32375469	32375500	1	-
Chr2L_1	205263	205313	contig_227_[organism=Drosophila_willistoni]_[isolate=14030-0811.17]	32375418	32375468	1	-
Chr2L_1	205353	205421	contig_227_[organism=Drosophila_willistoni]_[isolate=14030-0811.17]	32375310	32375378	1	-
Chr2L_1	205434	205499	contig_227_[organism=Drosophila_willistoni]_[isolate=14030-0811.17]	32375232	32375297	1	-
Chr2L_1	205509	205626	contig_227_[organism=Drosophila_willistoni]_[isolate=14030-0811.17]	32375105	32375222	1	-
Chr2L_1	206356	206532	contig_227_[organism=Drosophila_willistoni]_[isolate=14030-0811.17]	32374199	32374375	1	-
Chr2L_1	206543	207081	contig_227_[organism=Drosophila_willistoni]_[isolate=14030-0811.17]	32373650	32374188	1	-
Chr2L_1	207921	213890	contig_227_[organism=Drosophila_willistoni]_[isolate=14030-0811.17]	32367731	32373643	0.979729	-
Chr2L_1	213932	214097	contig_227_[organism=Drosophila_willistoni]_[isolate=14030-0811.17]	32367524	32367689	1	-
Chr2L_1	214563	214587	contig_227_[organism=Drosophila_willistoni]_[isolate=14030-0811.17]	32367200	32367224	1	-
Chr2L_1	214618	214650	contig_227_[organism=Drosophila_willistoni]_[isolate=14030-0811.17]	32367137	32367169	1	-
Chr2L_1	214654	214752	contig_227_[organism=Drosophila_willistoni]_[isolate=14030-0811.17]	32367035	32367133	1	-
Chr2L_1	214756	214851	contig_227_[organism=Drosophila_willistoni]_[isolate=14030-0811.17]	32366936	32367031	1	-
Chr2L_1	214852	214896	contig_227_[organism=Drosophila_willistoni]_[isolate=14030-0811.17]	32366891	32366935	1	-
Chr2L_1	214921	215004	contig_227_[organism=Drosophila_willistoni]_[isolate=14030-0811.17]	32366783	32366866	1	-
Chr2L_1	215008	215037	contig_227_[organism=Drosophila_willistoni]_[isolate=14030-0811.17]	32366750	32366779	1	-
Chr2L_1	215041	215197	contig_227_[organism=Drosophila_willistoni]_[isolate=14030-0811.17]	32366590	32366746	1	-
Chr2L_1	215402	218874	contig_227_[organism=Drosophila_willistoni]_[isolate=14030-0811.17]	32362909	32366385	0.982431	-
Chr2L_1	219755	220331	contig_227_[organism=Drosophila_willistoni]_[isolate=14030-0811.17]	32360921	32361493	0.942708	-
Chr2L_1	220348	220419	contig_227_[organism=Drosophila_willistoni]_[isolate=14030-0811.17]	32360833	32360904	1	-
Chr2L_1	220422	220453	contig_227_[organism=Drosophila_willistoni]_[isolate=14030-0811.17]	32360799	32360830	1	-
Chr2L_1	220460	220485	contig_227_[organism=Drosophila_willistoni]_[isolate=14030-0811.17]	32360767	32360792	1	-
Chr2L_1	220545	220602	contig_227_[organism=Drosophila_willistoni]_[isolate=14030-0811.17]	32360650	32360707	1	-
Chr2L_1	220605	220663	contig_227_[organism=Drosophila_willistoni]_[isolate=14030-0811.17]	32360589	32360647	1	-
Chr2L_1	220650	220892	contig_227_[organism=Drosophila_willistoni]_[isolate=14030-0811.17]	32360125	32360367	0.77686	-
Chr2L_1	221606	222432	contig_227_[organism=Drosophila_willistoni]_[isolate=14030-0811.17]	32359361	32360184	0.956416	-
Chr2L_1	222464	222517	contig_227_[organism=Drosophila_willistoni]_[isolate=14030-0811.17]	32359276	32359329	1	-
Chr2L_1	222681	222738	contig_227_[organism=Drosophila_willistoni]_[isolate=14030-0811.17]	32359055	32359112	1	-
Chr2L_1	222767	223426	contig_227_[organism=Drosophila_willistoni]_[isolate=14030-0811.17]	32358400	32359059	0.952959	-
Chr2L_1	223441	223667	contig_227_[organism=Drosophila_willistoni]_[isolate=14030-0811.17]	32358172	32358399	0.946903	-
Chr2L_1	224166	224198	contig_227_[organism=Drosophila_willistoni]_[isolate=14030-0811.17]	32357641	32357673	1	-
Chr2L_1	225005	228605	contig_227_[organism=Drosophila_willistoni]_[isolate=14030-0811.17]	32353211	32356821	0.988056	-
Chr2L_1	228909	229533	contig_227_[organism=Drosophila_willistoni]_[isolate=14030-0811.17]	32352637	32353261	0.905449	-
Chr2L_1	229463	231845	contig_227_[organism=Drosophila_willistoni]_[isolate=14030-0811.17]	32350345	32352721	0.888329	-
Chr2L_1	232976	233046	contig_227_[organism=Drosophila_willistoni]_[isolate=14030-0811.17]	32339888	32339958	1	-
Chr2L_1	233012	234399	contig_227_[organism=Drosophila_willistoni]_[isolate=14030-0811.17]	32338511	32339873	0.935833	-
Chr2L_1	234329	235361	contig_227_[organism=Drosophila_willistoni]_[isolate=14030-0811.17]	32336721	32337751	0.938953	-
Chr2L_1	235361	236579	contig_227_[organism=Drosophila_willistoni]_[isolate=14030-0811.17]	32335485	32336695	0.93514	-
Chr2L_1	236685	236960	contig_227_[organism=Drosophila_willistoni]_[isolate=14030-0811.17]	32335280	32335556	0.883636	-
Chr2L_1	237085	239374	contig_227_[organism=Drosophila_willistoni]_[isolate=14030-0811.17]	32332870	32335155	0.973788	-
Chr2L_1	239423	242495	contig_227_[organism=Drosophila_willistoni]_[isolate=14030-0811.17]	32329835	32332950	0.97526	-
Chr2L_1	241947	241971	contig_227_[organism=Drosophila_willistoni]_[isolate=14030-0811.17]	32330405	32330429	1	-
Chr2L_1	241979	242131	contig_227_[organism=Drosophila_willistoni]_[isolate=14030-0811.17]	32330199	32330351	1	-
Chr2L_1	242187	242237	contig_227_[organism=Drosophila_willistoni]_[isolate=14030-0811.17]	32330093	32330143	1	-
Chr2L_1	242245	242302	contig_227_[organism=Drosophila_willistoni]_[isolate=14030-0811.17]	32330028	32330085	1	-
Chr2L_1	242304	242334	contig_227_[organism=Drosophila_willistoni]_[isolate=14030-0811.17]	32329996	32330026	1	-
Chr2L_1	242352	242453	contig_227_[organism=Drosophila_willistoni]_[isolate=14030-0811.17]	32329877	32329978	1	-
Chr2L_1	242419	242853	contig_227_[organism=Drosophila_willistoni]_[isolate=14030-0811.17]	32328489	32328923	0.873272	-
Chr2L_1	242778	243731	contig_227_[organism=Drosophila_willistoni]_[isolate=14030-0811.17]	32327519	32328477	0.967471	-
Chr2L_1	244149	244364	contig_227_[organism=Drosophila_willistoni]_[isolate=14030-0811.17]	32327322	32327519	0.772093	-
Chr2L_1	244790	246414	contig_227_[organism=Drosophila_willistoni]_[isolate=14030-0811.17]	32325632	32327259	0.980911	-
Chr2L_1	246415	250798	contig_227_[organism=Drosophila_willistoni]_[isolate=14030-0811.17]	32321248	32325631	0.999087	-
Chr2L_1	250799	251447	contig_227_[organism=Drosophila_willistoni]_[isolate=14030-0811.17]	32320599	32321247	1	-
Chr2L_1	252954	253465	contig_227_[organism=Drosophila_willistoni]_[isolate=14030-0811.17]	32318581	32319092	1	-
Chr2L_1	253478	258757	contig_227_[organism=Drosophila_willistoni]_[isolate=14030-0811.17]	32313344	32318623	0.994507	-
Chr2L_1	260061	260262	contig_227_[organism=Drosophila_willistoni]_[isolate=14030-0811.17]	32311783	32311984	1	-
Chr2L_1	260264	261231	contig_227_[organism=Drosophila_willistoni]_[isolate=14030-0811.17]	32310814	32311781	1	-
Chr2L_1	261232	261420	contig_227_[organism=Drosophila_willistoni]_[isolate=14030-0811.17]	32310625	32310813	1	-
Chr2L_1	261748	261821	contig_227_[organism=Drosophila_willistoni]_[isolate=14030-0811.17]	32310224	32310297	1	-
Chr2L_1	261835	261989	contig_227_[organism=Drosophila_willistoni]_[isolate=14030-0811.17]	32310056	32310210	1	-
Chr2L_1	262041	270163	contig_227_[organism=Drosophila_willistoni]_[isolate=14030-0811.17]	32301879	32310004	0.995814	-
Chr2L_1	270164	270212	contig_227_[organism=Drosophila_willistoni]_[isolate=14030-0811.17]	32301830	32301878	1	-
Chr2L_1	270255	270986	contig_227_[organism=Drosophila_willistoni]_[isolate=14030-0811.17]	32301056	32301787	0.997264	-
Chr2L_1	270987	271036	contig_227_[organism=Drosophila_willistoni]_[isolate=14030-0811.17]	32301006	32301055	1	-
Chr2L_1	271089	271382	contig_227_[organism=Drosophila_willistoni]_[isolate=14030-0811.17]	32300660	32300953	1	-
Chr2L_1	271383	271407	contig_227_[organism=Drosophila_willistoni]_[isolate=14030-0811.17]	32300635	32300659	1	-
Chr2L_1	271497	271523	contig_227_[organism=Drosophila_willistoni]_[isolate=14030-0811.17]	32300519	32300545	1	-
Chr2L_1	271596	271621	contig_227_[organism=Drosophila_willistoni]_[isolate=14030-0811.17]	32300421	32300446	1	-
Chr2L_1	271628	271663	contig_227_[organism=Drosophila_willistoni]_[isolate=14030-0811.17]	32300379	32300414	1	-
Chr2L_1	271754	271778	contig_227_[organism=Drosophila_willistoni]_[isolate=14030-0811.17]	32300264	32300288	1	-
Chr2L_1	271907	271939	contig_227_[organism=Drosophila_willistoni]_[isolate=14030-0811.17]	32300103	32300135	1	-
Chr2L_1	271950	272155	contig_227_[organism=Drosophila_willistoni]_[isolate=14030-0811.17]	32299887	32300092	1	-
Chr2L_1	272156	272209	contig_227_[organism=Drosophila_willistoni]_[isolate=14030-0811.17]	32299833	32299886	1	-
Chr2L_1	272216	272589	contig_227_[organism=Drosophila_willistoni]_[isolate=14030-0811.17]	32299453	32299826	1	-
Chr2L_1	272599	274841	contig_227_[organism=Drosophila_willistoni]_[isolate=14030-0811.17]	32297162	32299442	0.992417	-
Chr2L_1	275981	276192	contig_227_[organism=Drosophila_willistoni]_[isolate=14030-0811.17]	32296960	32297170	0.990521	-
Chr2L_1	276193	284401	contig_227_[organism=Drosophila_willistoni]_[isolate=14030-0811.17]	32288768	32296959	0.990375	-
Chr2L_1	284402	284845	contig_227_[organism=Drosophila_willistoni]_[isolate=14030-0811.17]	32288324	32288767	0.936795	-
Chr2L_1	284807	286365	contig_227_[organism=Drosophila_willistoni]_[isolate=14030-0811.17]	32285831	32287383	0.97561	-
Chr2L_1	287323	292621	contig_227_[organism=Drosophila_willistoni]_[isolate=14030-0811.17]	32280576	32285869	0.995659	-
Chr2L_1	293058	293245	contig_227_[organism=Drosophila_willistoni]_[isolate=14030-0811.17]	32279941	32280128	1	-
Chr2L_1	293938	294148	contig_227_[organism=Drosophila_willistoni]_[isolate=14030-0811.17]	32279038	32279248	1	-
Chr2L_1	294156	294308	contig_227_[organism=Drosophila_willistoni]_[isolate=14030-0811.17]	32278878	32279030	1	-
Chr2L_1	294303	295935	contig_227_[organism=Drosophila_willistoni]_[isolate=14030-0811.17]	32277232	32278864	0.981005	-
Chr2L_1	294308	294336	contig_227_[organism=Drosophila_willistoni]_[isolate=14030-0811.17]	32278850	32278878	1	-
Chr2L_1	294341	294659	contig_227_[organism=Drosophila_willistoni]_[isolate=14030-0811.17]	32278508	32278826	1	-
Chr2L_1	294725	294828	contig_227_[organism=Drosophila_willistoni]_[isolate=14030-0811.17]	32278339	32278442	1	-
Chr2L_1	294829	294899	contig_227_[organism=Drosophila_willistoni]_[isolate=14030-0811.17]	32278268	32278338	1	-
Chr2L_1	294910	296368	contig_227_[organism=Drosophila_willistoni]_[isolate=14030-0811.17]	32276796	32278257	0.998628	-
Chr2L_1	296348	296623	contig_227_[organism=Drosophila_willistoni]_[isolate=14030-0811.17]	32276506	32276781	0.792727	-
Chr2L_1	297675	299691	contig_227_[organism=Drosophila_willistoni]_[isolate=14030-0811.17]	32273567	32275583	0.985119	-
Chr2L_1	299705	299729	contig_227_[organism=Drosophila_willistoni]_[isolate=14030-0811.17]	32273550	32273574	1	-
Chr2L_1	299786	299814	contig_227_[organism=Drosophila_willistoni]_[isolate=14030-0811.17]	32273464	32273492	1	-
Chr2L_1	299825	299892	contig_227_[organism=Drosophila_willistoni]_[isolate=14030-0811.17]	32273386	32273453	1	-
Chr2L_1	299994	300030	contig_227_[organism=Drosophila_willistoni]_[isolate=14030-0811.17]	32273248	32273284	1	-
Chr2L_1	300008	302093	contig_227_[organism=Drosophila_willistoni]_[isolate=14030-0811.17]	32271090	32273175	0.985612	-
Chr2L_1	302125	302149	contig_227_[organism=Drosophila_willistoni]_[isolate=14030-0811.17]	32271034	32271058	1	-
Chr2L_1	302212	302249	contig_227_[organism=Drosophila_willistoni]_[isolate=14030-0811.17]	32270934	32270971	1	-
Chr2L_1	302273	302326	contig_227_[organism=Drosophila_willistoni]_[isolate=14030-0811.17]	32270857	32270910	1	-
Chr2L_1	302355	302408	contig_227_[organism=Drosophila_willistoni]_[isolate=14030-0811.17]	32270775	32270828	1	-
Chr2L_1	302413	302490	contig_227_[organism=Drosophila_willistoni]_[isolate=14030-0811.17]	32270693	32270770	1	-
Chr2L_1	302570	302619	contig_227_[organism=Drosophila_willistoni]_[isolate=14030-0811.17]	32270564	32270613	1	-
Chr2L_1	302632	302781	contig_227_[organism=Drosophila_willistoni]_[isolate=14030-0811.17]	32270402	32270551	1	-
Chr2L_1	303072	303948	contig_227_[organism=Drosophila_willistoni]_[isolate=14030-0811.17]	32269235	32270111	1	-
Chr2L_1	303949	304120	contig_227_[organism=Drosophila_willistoni]_[isolate=14030-0811.17]	32269063	32269234	1	-
Chr2L_1	304121	308409	contig_227_[organism=Drosophila_willistoni]_[isolate=14030-0811.17]	32264776	32269062	0.997201	-
Chr2L_1	308419	308487	contig_227_[organism=Drosophila_willistoni]_[isolate=14030-0811.17]	32264698	32264766	1	-
Chr2L_1	308501	308671	contig_227_[organism=Drosophila_willistoni]_[isolate=14030-0811.17]	32264514	32264684	1	-
Chr2L_1	308682	308791	contig_227_[organism=Drosophila_willistoni]_[isolate=14030-0811.17]	32264394	32264503	1	-
Chr2L_1	308797	308824	contig_227_[organism=Drosophila_willistoni]_[isolate=14030-0811.17]	32264361	32264388	1	-
Chr2L_1	308828	308894	contig_227_[organism=Drosophila_willistoni]_[isolate=14030-0811.17]	32264291	32264357	1	-
Chr2L_1	308897	308953	contig_227_[organism=Drosophila_willistoni]_[isolate=14030-0811.17]	32264232	32264288	1	-
Chr2L_1	308953	309012	contig_227_[organism=Drosophila_willistoni]_[isolate=14030-0811.17]	32264173	32264232	1	-
Chr2L_1	309012	309428	contig_227_[organism=Drosophila_willistoni]_[isolate=14030-0811.17]	32263754	32264173	1	-
Chr2L_1	309566	309610	contig_227_[organism=Drosophila_willistoni]_[isolate=14030-0811.17]	32263572	32263616	1	-
Chr2L_1	310150	310260	contig_227_[organism=Drosophila_willistoni]_[isolate=14030-0811.17]	32262922	32263032	1	-
Chr2L_1	310264	310306	contig_227_[organism=Drosophila_willistoni]_[isolate=14030-0811.17]	32262876	32262918	1	-
Chr2L_1	310317	310362	contig_227_[organism=Drosophila_willistoni]_[isolate=14030-0811.17]	32262820	32262865	1	-
Chr2L_1	310370	313103	contig_227_[organism=Drosophila_willistoni]_[isolate=14030-0811.17]	32260077	32262812	0.993048	-
Chr2L_1	313190	313231	contig_227_[organism=Drosophila_willistoni]_[isolate=14030-0811.17]	32259949	32259990	1	-
Chr2L_1	313233	313613	contig_227_[organism=Drosophila_willistoni]_[isolate=14030-0811.17]	32259567	32259947	1	-
Chr2L_1	314322	319279	contig_227_[organism=Drosophila_willistoni]_[isolate=14030-0811.17]	32253898	32258857	0.985677	-
Chr2L_1	320122	320189	contig_227_[organism=Drosophila_willistoni]_[isolate=14030-0811.17]	32252992	32253059	1	-
Chr2L_1	320194	320322	contig_227_[organism=Drosophila_willistoni]_[isolate=14030-0811.17]	32252859	32252987	1	-
Chr2L_1	320342	320396	contig_227_[organism=Drosophila_willistoni]_[isolate=14030-0811.17]	32252785	32252839	1	-
Chr2L_1	320405	320503	contig_227_[organism=Drosophila_willistoni]_[isolate=14030-0811.17]	32252678	32252776	1	-
Chr2L_1	320511	320544	contig_227_[organism=Drosophila_willistoni]_[isolate=14030-0811.17]	32252637	32252670	1	-
Chr2L_1	320551	320646	contig_227_[organism=Drosophila_willistoni]_[isolate=14030-0811.17]	32252535	32252630	1	-
Chr2L_1	320652	322014	contig_227_[organism=Drosophila_willistoni]_[isolate=14030-0811.17]	32251153	32252529	0.973568	-
Chr2L_1	322289	323709	contig_227_[organism=Drosophila_willistoni]_[isolate=14030-0811.17]	32249781	32251244	0.976761	-
Chr2L_1	324371	324521	contig_227_[organism=Drosophila_willistoni]_[isolate=14030-0811.17]	32248971	32249121	1	-
Chr2L_1	324523	327842	contig_227_[organism=Drosophila_willistoni]_[isolate=14030-0811.17]	32245637	32248969	0.996987	-
Chr2L_1	327843	328001	contig_227_[organism=Drosophila_willistoni]_[isolate=14030-0811.17]	32245478	32245636	1	-
Chr2L_1	328002	328036	contig_227_[organism=Drosophila_willistoni]_[isolate=14030-0811.17]	32245443	32245477	1	-
Chr2L_1	328045	328170	contig_227_[organism=Drosophila_willistoni]_[isolate=14030-0811.17]	32245309	32245434	1	-
Chr2L_1	328705	329767	contig_227_[organism=Drosophila_willistoni]_[isolate=14030-0811.17]	32243712	32244774	0.997175	-
Chr2L_1	330340	330482	contig_227_[organism=Drosophila_willistoni]_[isolate=14030-0811.17]	32242997	32243139	1	-
Chr2L_1	330483	330520	contig_227_[organism=Drosophila_willistoni]_[isolate=14030-0811.17]	32242959	32242996	1	-
Chr2L_1	330526	331817	contig_227_[organism=Drosophila_willistoni]_[isolate=14030-0811.17]	32241659	32242953	0.974438	-
Chr2L_1	331731	338193	contig_227_[organism=Drosophila_willistoni]_[isolate=14030-0811.17]	32235140	32241626	0.986227	-
Chr2L_1	338295	339997	contig_227_[organism=Drosophila_willistoni]_[isolate=14030-0811.17]	32233516	32235214	0.980611	-
Chr2L_1	340001	340310	contig_227_[organism=Drosophila_willistoni]_[isolate=14030-0811.17]	32233203	32233512	1	-
Chr2L_1	340311	340652	contig_227_[organism=Drosophila_willistoni]_[isolate=14030-0811.17]	32232861	32233202	1	-
Chr2L_1	340653	342089	contig_227_[organism=Drosophila_willistoni]_[isolate=14030-0811.17]	32231398	32232860	0.980501	-
Chr2L_1	341760	341997	contig_227_[organism=Drosophila_willistoni]_[isolate=14030-0811.17]	32231516	32231754	1	-
Chr2L_1	341998	346005	contig_227_[organism=Drosophila_willistoni]_[isolate=14030-0811.17]	32227477	32231515	0.987023	-
Chr2L_1	345956	347918	contig_227_[organism=Drosophila_willistoni]_[isolate=14030-0811.17]	32225563	32227473	0.931702	-
Chr2L_1	349015	350114	contig_227_[organism=Drosophila_willistoni]_[isolate=14030-0811.17]	32224197	32225296	0.944495	-
Chr2L_1	350209	350857	contig_227_[organism=Drosophila_willistoni]_[isolate=14030-0811.17]	32223433	32224072	0.807099	-
Chr2L_1	351991	353208	contig_227_[organism=Drosophila_willistoni]_[isolate=14030-0811.17]	32222014	32223231	0.970419	-
Chr2L_1	353761	353857	contig_227_[organism=Drosophila_willistoni]_[isolate=14030-0811.17]	32221366	32221462	1	-
Chr2L_1	353858	353941	contig_227_[organism=Drosophila_willistoni]_[isolate=14030-0811.17]	32221282	32221365	1	-
Chr2L_1	353975	354640	contig_227_[organism=Drosophila_willistoni]_[isolate=14030-0811.17]	32220587	32221252	0.911278	-
Chr2L_1	354910	355634	contig_227_[organism=Drosophila_willistoni]_[isolate=14030-0811.17]	32219800	32220524	0.900552	-
Chr2L_1	356320	356455	contig_227_[organism=Drosophila_willistoni]_[isolate=14030-0811.17]	32219136	32219271	0.785185	-
Chr2L_1	356456	363030	contig_227_[organism=Drosophila_willistoni]_[isolate=14030-0811.17]	32212564	32219135	0.987983	-
Chr2L_1	363058	364936	contig_227_[organism=Drosophila_willistoni]_[isolate=14030-0811.17]	32208677	32210556	0.964324	-
Chr2L_1	365048	365080	contig_227_[organism=Drosophila_willistoni]_[isolate=14030-0811.17]	32208541	32208573	1	-
Chr2L_1	365081	368441	contig_227_[organism=Drosophila_willistoni]_[isolate=14030-0811.17]	32205169	32208540	0.981548	-
Chr2L_1	368530	368768	contig_227_[organism=Drosophila_willistoni]_[isolate=14030-0811.17]	32204845	32205082	0.794118	-
Chr2L_1	368791	368832	contig_227_[organism=Drosophila_willistoni]_[isolate=14030-0811.17]	32204782	32204823	1	-
Chr2L_1	368843	368871	contig_227_[organism=Drosophila_willistoni]_[isolate=14030-0811.17]	32204743	32204771	1	-
Chr2L_1	368883	370193	contig_227_[organism=Drosophila_willistoni]_[isolate=14030-0811.17]	32203449	32204759	0.953435	-
Chr2L_1	370112	370343	contig_227_[organism=Drosophila_willistoni]_[isolate=14030-0811.17]	32202739	32202970	0.878788	-
Chr2L_1	370348	370374	contig_227_[organism=Drosophila_willistoni]_[isolate=14030-0811.17]	32202708	32202734	1	-
Chr2L_1	370370	371399	contig_227_[organism=Drosophila_willistoni]_[isolate=14030-0811.17]	32201709	32202738	0.932945	-
Chr2L_1	372529	373124	contig_227_[organism=Drosophila_willistoni]_[isolate=14030-0811.17]	32199213	32199808	0.90084	-
Chr2L_1	373202	373293	contig_227_[organism=Drosophila_willistoni]_[isolate=14030-0811.17]	32199045	32199136	1	-
Chr2L_1	373312	373668	contig_227_[organism=Drosophila_willistoni]_[isolate=14030-0811.17]	32198656	32199026	0.991573	-
Chr2L_1	373669	374235	contig_227_[organism=Drosophila_willistoni]_[isolate=14030-0811.17]	32198068	32198655	0.938163	-
Chr2L_1	375268	375914	contig_227_[organism=Drosophila_willistoni]_[isolate=14030-0811.17]	32196353	32197035	0.905573	-
Chr2L_1	375834	376917	contig_227_[organism=Drosophila_willistoni]_[isolate=14030-0811.17]	32194560	32195638	0.959372	-
Chr2L_1	376918	380509	contig_227_[organism=Drosophila_willistoni]_[isolate=14030-0811.17]	32190972	32194559	0.981899	-
Chr2L_1	380419	388538	contig_227_[organism=Drosophila_willistoni]_[isolate=14030-0811.17]	32182936	32191068	0.986575	-
Chr2L_1	390008	392579	contig_227_[organism=Drosophila_willistoni]_[isolate=14030-0811.17]	32179774	32182341	0.984442	-
Chr2L_1	392501	398162	contig_227_[organism=Drosophila_willistoni]_[isolate=14030-0811.17]	32171289	32176964	0.987811	-
Chr2L_1	398165	398210	contig_227_[organism=Drosophila_willistoni]_[isolate=14030-0811.17]	32171225	32171270	1	-
Chr2L_1	398211	398258	contig_227_[organism=Drosophila_willistoni]_[isolate=14030-0811.17]	32171177	32171224	1	-
Chr2L_1	398259	398338	contig_227_[organism=Drosophila_willistoni]_[isolate=14030-0811.17]	32171097	32171176	1	-
Chr2L_1	398878	402548	contig_227_[organism=Drosophila_willistoni]_[isolate=14030-0811.17]	32166546	32170300	0.988283	-
Chr2L_1	403622	404093	contig_227_[organism=Drosophila_willistoni]_[isolate=14030-0811.17]	32165089	32165555	0.921444	-
Chr2L_1	404034	406336	contig_227_[organism=Drosophila_willistoni]_[isolate=14030-0811.17]	32162894	32165162	0.951347	-
Chr2L_1	407257	407285	contig_227_[organism=Drosophila_willistoni]_[isolate=14030-0811.17]	32162766	32162794	1	-
Chr2L_1	407289	407323	contig_227_[organism=Drosophila_willistoni]_[isolate=14030-0811.17]	32162728	32162762	1	-
Chr2L_1	407430	407607	contig_227_[organism=Drosophila_willistoni]_[isolate=14030-0811.17]	32162444	32162621	1	-
Chr2L_1	407621	407685	contig_227_[organism=Drosophila_willistoni]_[isolate=14030-0811.17]	32162366	32162430	1	-
Chr2L_1	407702	407958	contig_227_[organism=Drosophila_willistoni]_[isolate=14030-0811.17]	32162093	32162349	1	-
Chr2L_1	407986	408027	contig_227_[organism=Drosophila_willistoni]_[isolate=14030-0811.17]	32162024	32162065	1	-
Chr2L_1	408028	408057	contig_227_[organism=Drosophila_willistoni]_[isolate=14030-0811.17]	32161994	32162023	1	-
Chr2L_1	408058	408157	contig_227_[organism=Drosophila_willistoni]_[isolate=14030-0811.17]	32161894	32161993	1	-
Chr2L_1	408158	411247	contig_227_[organism=Drosophila_willistoni]_[isolate=14030-0811.17]	32158822	32161893	0.97831	-
Chr2L_1	411596	411643	contig_227_[organism=Drosophila_willistoni]_[isolate=14030-0811.17]	32158422	32158469	1	-
Chr2L_1	411643	417831	contig_227_[organism=Drosophila_willistoni]_[isolate=14030-0811.17]	32152228	32158422	0.987557	-
Chr2L_1	418163	418330	contig_227_[organism=Drosophila_willistoni]_[isolate=14030-0811.17]	32151421	32151588	0.652695	-
Chr2L_1	418338	418405	contig_227_[organism=Drosophila_willistoni]_[isolate=14030-0811.17]	32151534	32151601	1	-
Chr2L_1	418435	419622	contig_227_[organism=Drosophila_willistoni]_[isolate=14030-0811.17]	32150304	32151495	0.957877	-
Chr2L_1	420581	421475	contig_227_[organism=Drosophila_willistoni]_[isolate=14030-0811.17]	32149491	32150385	0.96868	-
Chr2L_1	423618	423672	contig_227_[organism=Drosophila_willistoni]_[isolate=14030-0811.17]	32146922	32146976	1	-
Chr2L_1	423675	423704	contig_227_[organism=Drosophila_willistoni]_[isolate=14030-0811.17]	32146890	32146919	1	-
Chr2L_1	423682	424688	contig_227_[organism=Drosophila_willistoni]_[isolate=14030-0811.17]	32145871	32146877	0.946322	-
Chr2L_1	424690	428264	contig_227_[organism=Drosophila_willistoni]_[isolate=14030-0811.17]	32142365	32145938	0.982373	-
Chr2L_1	429201	429298	contig_227_[organism=Drosophila_willistoni]_[isolate=14030-0811.17]	32141328	32141425	1	-
Chr2L_1	429303	431103	contig_227_[organism=Drosophila_willistoni]_[isolate=14030-0811.17]	32139523	32141323	0.997222	-
Chr2L_1	431215	433369	contig_227_[organism=Drosophila_willistoni]_[isolate=14030-0811.17]	32137214	32139411	0.998143	-
Chr2L_1	433369	433550	contig_227_[organism=Drosophila_willistoni]_[isolate=14030-0811.17]	32137034	32137215	0.994475	-
Chr2L_1	433571	433779	contig_227_[organism=Drosophila_willistoni]_[isolate=14030-0811.17]	32136805	32137013	1	-
Chr2L_1	433804	435897	contig_227_[organism=Drosophila_willistoni]_[isolate=14030-0811.17]	32134690	32136783	0.971811	-
Chr2L_1	437089	437814	contig_227_[organism=Drosophila_willistoni]_[isolate=14030-0811.17]	32132409	32133135	0.957241	-
Chr2L_1	437936	437968	contig_227_[organism=Drosophila_willistoni]_[isolate=14030-0811.17]	32132257	32132289	1	-
Chr2L_1	437967	438565	contig_227_[organism=Drosophila_willistoni]_[isolate=14030-0811.17]	32131630	32132230	0.892977	-
Chr2L_1	438576	457546	contig_227_[organism=Drosophila_willistoni]_[isolate=14030-0811.17]	32112640	32131629	0.993832	-
Chr2L_1	457547	465477	contig_227_[organism=Drosophila_willistoni]_[isolate=14030-0811.17]	32104708	32112639	0.998108	-
Chr2L_1	465478	465665	contig_227_[organism=Drosophila_willistoni]_[isolate=14030-0811.17]	32104520	32104707	1	-
Chr2L_1	465667	468372	contig_227_[organism=Drosophila_willistoni]_[isolate=14030-0811.17]	32101812	32104518	0.986322	-
Chr2L_1	468895	469280	contig_227_[organism=Drosophila_willistoni]_[isolate=14030-0811.17]	32100910	32101295	1	-
Chr2L_1	469248	469656	contig_227_[organism=Drosophila_willistoni]_[isolate=14030-0811.17]	32100352	32100760	0.933824	-
Chr2L_1	469252	469280	contig_227_[organism=Drosophila_willistoni]_[isolate=14030-0811.17]	32100910	32100938	1	-
Chr2L_1	469280	469476	contig_227_[organism=Drosophila_willistoni]_[isolate=14030-0811.17]	32100532	32100728	1	-
Chr2L_1	469503	469557	contig_227_[organism=Drosophila_willistoni]_[isolate=14030-0811.17]	32100451	32100505	1	-
Chr2L_1	469572	473326	contig_227_[organism=Drosophila_willistoni]_[isolate=14030-0811.17]	32096681	32100436	0.99041	-
Chr2L_1	473206	476190	contig_227_[organism=Drosophila_willistoni]_[isolate=14030-0811.17]	32093846	32096813	0.969169	-
Chr2L_1	476745	481478	contig_227_[organism=Drosophila_willistoni]_[isolate=14030-0811.17]	32088574	32093292	0.980351	-
Chr2L_1	481856	482236	contig_227_[organism=Drosophila_willistoni]_[isolate=14030-0811.17]	32087820	32088208	0.915789	-
Chr2L_1	482049	482088	contig_227_[organism=Drosophila_willistoni]_[isolate=14030-0811.17]	32087976	32088015	1	-
Chr2L_1	482085	482170	contig_227_[organism=Drosophila_willistoni]_[isolate=14030-0811.17]	32087886	32087971	1	-
Chr2L_1	482186	482211	contig_227_[organism=Drosophila_willistoni]_[isolate=14030-0811.17]	32087837	32087862	1	-
Chr2L_1	482222	483111	contig_227_[organism=Drosophila_willistoni]_[isolate=14030-0811.17]	32086940	32087825	0.986502	-
Chr2L_1	483476	483508	contig_227_[organism=Drosophila_willistoni]_[isolate=14030-0811.17]	32086882	32086914	1	-
Chr2L_1	483752	483788	contig_227_[organism=Drosophila_willistoni]_[isolate=14030-0811.17]	32086605	32086641	1	-
Chr2L_1	483851	483893	contig_227_[organism=Drosophila_willistoni]_[isolate=14030-0811.17]	32086502	32086544	1	-
Chr2L_1	483953	484806	contig_227_[organism=Drosophila_willistoni]_[isolate=14030-0811.17]	32085613	32086462	0.958968	-
Chr2L_1	484806	484907	contig_227_[organism=Drosophila_willistoni]_[isolate=14030-0811.17]	32085512	32085613	1	-
Chr2L_1	484914	485628	contig_227_[organism=Drosophila_willistoni]_[isolate=14030-0811.17]	32084791	32085505	1	-
Chr2L_1	485790	485917	contig_227_[organism=Drosophila_willistoni]_[isolate=14030-0811.17]	32084502	32084629	1	-
Chr2L_1	485920	486011	contig_227_[organism=Drosophila_willistoni]_[isolate=14030-0811.17]	32084408	32084499	1	-
Chr2L_1	486012	486114	contig_227_[organism=Drosophila_willistoni]_[isolate=14030-0811.17]	32084305	32084407	1	-
Chr2L_1	486115	489471	contig_227_[organism=Drosophila_willistoni]_[isolate=14030-0811.17]	32080948	32084304	0.99851	-
Chr2L_1	487978	488128	contig_227_[organism=Drosophila_willistoni]_[isolate=14030-0811.17]	32082609	32082759	0.493333	-
Chr2L_1	488088	499072	contig_227_[organism=Drosophila_willistoni]_[isolate=14030-0811.17]	32071358	32082331	0.993991	-
Chr2L_1	499006	508113	contig_227_[organism=Drosophila_willistoni]_[isolate=14030-0811.17]	32062332	32071440	0.989239	-
Chr2L_1	508112	508137	contig_227_[organism=Drosophila_willistoni]_[isolate=14030-0811.17]	32062191	32062216	1	-
Chr2L_1	508318	508736	contig_227_[organism=Drosophila_willistoni]_[isolate=14030-0811.17]	32061805	32062225	0.866029	-
Chr2L_1	508675	508847	contig_227_[organism=Drosophila_willistoni]_[isolate=14030-0811.17]	32061397	32061569	0.686047	-
Chr2L_1	508775	508995	contig_227_[organism=Drosophila_willistoni]_[isolate=14030-0811.17]	32061003	32061223	0.736364	-
Chr2L_1	508775	509048	contig_227_[organism=Drosophila_willistoni]_[isolate=14030-0811.17]	32061190	32061463	0.798535	-
Chr2L_1	508923	513480	contig_227_[organism=Drosophila_willistoni]_[isolate=14030-0811.17]	32055296	32059885	0.979372	-
Chr2L_1	513481	524664	contig_227_[organism=Drosophila_willistoni]_[isolate=14030-0811.17]	32044109	32055295	0.996065	-
Chr2L_1	524689	529407	contig_227_[organism=Drosophila_willistoni]_[isolate=14030-0811.17]	32039346	32044084	0.994701	-
Chr2L_1	527150	527185	contig_227_[organism=Drosophila_willistoni]_[isolate=14030-0811.17]	32041578	32041613	1	-
Chr2L_1	527212	527324	contig_227_[organism=Drosophila_willistoni]_[isolate=14030-0811.17]	32041429	32041541	1	-
Chr2L_1	527325	527378	contig_227_[organism=Drosophila_willistoni]_[isolate=14030-0811.17]	32041375	32041428	1	-
Chr2L_1	527379	527515	contig_227_[organism=Drosophila_willistoni]_[isolate=14030-0811.17]	32041238	32041374	1	-
Chr2L_1	527516	527606	contig_227_[organism=Drosophila_willistoni]_[isolate=14030-0811.17]	32041147	32041237	1	-
Chr2L_1	527607	528067	contig_227_[organism=Drosophila_willistoni]_[isolate=14030-0811.17]	32040686	32041146	1	-
Chr2L_1	528068	528209	contig_227_[organism=Drosophila_willistoni]_[isolate=14030-0811.17]	32040544	32040685	1	-
Chr2L_1	528210	528256	contig_227_[organism=Drosophila_willistoni]_[isolate=14030-0811.17]	32040497	32040543	1	-
Chr2L_1	528257	530892	contig_227_[organism=Drosophila_willistoni]_[isolate=14030-0811.17]	32037853	32040496	0.981025	-
Chr2L_1	533267	536806	contig_227_[organism=Drosophila_willistoni]_[isolate=14030-0811.17]	32033472	32037011	0.977395	-
Chr2L_1	536793	537274	contig_227_[organism=Drosophila_willistoni]_[isolate=14030-0811.17]	32032957	32033440	0.902287	-
Chr2L_1	537275	537325	contig_227_[organism=Drosophila_willistoni]_[isolate=14030-0811.17]	32032906	32032956	1	-
Chr2L_1	537415	537441	contig_227_[organism=Drosophila_willistoni]_[isolate=14030-0811.17]	32032790	32032816	1	-
Chr2L_1	537471	537564	contig_227_[organism=Drosophila_willistoni]_[isolate=14030-0811.17]	32032667	32032760	1	-
Chr2L_1	537565	537610	contig_227_[organism=Drosophila_willistoni]_[isolate=14030-0811.17]	32032621	32032666	1	-
Chr2L_1	537615	539557	contig_227_[organism=Drosophila_willistoni]_[isolate=14030-0811.17]	32030672	32032616	0.990216	-
Chr2L_1	539620	543597	contig_227_[organism=Drosophila_willistoni]_[isolate=14030-0811.17]	32026624	32030609	0.983907	-
Chr2L_1	543598	553025	contig_227_[organism=Drosophila_willistoni]_[isolate=14030-0811.17]	32017213	32026623	0.990877	-
Chr2L_1	553029	553061	contig_227_[organism=Drosophila_willistoni]_[isolate=14030-0811.17]	32017177	32017209	1	-
Chr2L_1	553062	553092	contig_227_[organism=Drosophila_willistoni]_[isolate=14030-0811.17]	32017146	32017176	1	-
Chr2L_1	553095	555903	contig_227_[organism=Drosophila_willistoni]_[isolate=14030-0811.17]	32014336	32017147	0.992165	-
Chr2L_1	555904	559447	contig_227_[organism=Drosophila_willistoni]_[isolate=14030-0811.17]	32010828	32014335	0.971211	-
Chr2L_1	559367	560193	contig_227_[organism=Drosophila_willistoni]_[isolate=14030-0811.17]	32010240	32011066	0.96247	-
Chr2L_1	560194	567505	contig_227_[organism=Drosophila_willistoni]_[isolate=14030-0811.17]	32002938	32010239	0.990973	-
Chr2L_1	567506	567533	contig_227_[organism=Drosophila_willistoni]_[isolate=14030-0811.17]	32002910	32002937	1	-
Chr2L_1	567572	568058	contig_227_[organism=Drosophila_willistoni]_[isolate=14030-0811.17]	32002399	32002889	0.909465	-
Chr2L_1	567988	571262	contig_227_[organism=Drosophila_willistoni]_[isolate=14030-0811.17]	31999094	32002366	0.990226	-
Chr2L_1	571262	571325	contig_227_[organism=Drosophila_willistoni]_[isolate=14030-0811.17]	31999031	31999094	1	-
Chr2L_1	571330	575868	contig_227_[organism=Drosophila_willistoni]_[isolate=14030-0811.17]	31994488	31999026	0.999119	-
Chr2L_1	575881	576218	contig_227_[organism=Drosophila_willistoni]_[isolate=14030-0811.17]	31994138	31994475	1	-
Chr2L_1	576230	576270	contig_227_[organism=Drosophila_willistoni]_[isolate=14030-0811.17]	31994086	31994126	1	-
Chr2L_1	576272	581581	contig_227_[organism=Drosophila_willistoni]_[isolate=14030-0811.17]	31988775	31994084	0.994349	-
Chr2L_1	582586	607037	contig_227_[organism=Drosophila_willistoni]_[isolate=14030-0811.17]	31964398	31988847	0.998487	-
Chr2L_1	607725	607878	contig_227_[organism=Drosophila_willistoni]_[isolate=14030-0811.17]	31963553	31963706	1	-
Chr2L_1	607896	607925	contig_227_[organism=Drosophila_willistoni]_[isolate=14030-0811.17]	31963506	31963535	1	-
Chr2L_1	607948	607980	contig_227_[organism=Drosophila_willistoni]_[isolate=14030-0811.17]	31963451	31963483	1	-
Chr2L_1	607989	608017	contig_227_[organism=Drosophila_willistoni]_[isolate=14030-0811.17]	31963414	31963442	1	-
Chr2L_1	608698	610344	contig_227_[organism=Drosophila_willistoni]_[isolate=14030-0811.17]	31961088	31962733	0.996962	-
Chr2L_1	610344	630432	contig_227_[organism=Drosophila_willistoni]_[isolate=14030-0811.17]	31941003	31961088	0.994873	-
Chr2L_1	630458	637628	contig_227_[organism=Drosophila_willistoni]_[isolate=14030-0811.17]	31933883	31941072	0.986611	-
Chr2L_1	637679	637790	contig_227_[organism=Drosophila_willistoni]_[isolate=14030-0811.17]	31933690	31933801	1	-
Chr2L_1	637950	638810	contig_227_[organism=Drosophila_willistoni]_[isolate=14030-0811.17]	31932671	31933530	0.963953	-
Chr2L_1	639829	640277	contig_227_[organism=Drosophila_willistoni]_[isolate=14030-0811.17]	31931119	31931567	0.892857	-
Chr2L_1	640327	640385	contig_227_[organism=Drosophila_willistoni]_[isolate=14030-0811.17]	31931100	31931158	1	-
Chr2L_1	640454	643082	contig_227_[organism=Drosophila_willistoni]_[isolate=14030-0811.17]	31928388	31931032	0.988204	-
Chr2L_1	643133	643517	contig_227_[organism=Drosophila_willistoni]_[isolate=14030-0811.17]	31928002	31928386	0.927083	-
Chr2L_1	643453	645724	contig_227_[organism=Drosophila_willistoni]_[isolate=14030-0811.17]	31925481	31927751	0.954205	-
Chr2L_1	646559	653499	contig_227_[organism=Drosophila_willistoni]_[isolate=14030-0811.17]	31918403	31925378	0.986455	-
Chr2L_1	653425	655867	contig_227_[organism=Drosophila_willistoni]_[isolate=14030-0811.17]	31916032	31918483	0.98321	-
Chr2L_1	655868	663590	contig_227_[organism=Drosophila_willistoni]_[isolate=14030-0811.17]	31908319	31916031	0.98951	-
Chr2L_1	664258	689226	contig_227_[organism=Drosophila_willistoni]_[isolate=14030-0811.17]	31883456	31908388	0.991749	-
Chr2L_1	689283	689701	contig_227_[organism=Drosophila_willistoni]_[isolate=14030-0811.17]	31882981	31883399	0.933014	-
Chr2L_1	689702	692254	contig_227_[organism=Drosophila_willistoni]_[isolate=14030-0811.17]	31880470	31883023	0.976489	-
Chr2L_1	692178	709701	contig_227_[organism=Drosophila_willistoni]_[isolate=14030-0811.17]	31862784	31880350	0.994179	-
Chr2L_1	707093	707117	contig_227_[organism=Drosophila_willistoni]_[isolate=14030-0811.17]	31865424	31865448	1	-
Chr2L_1	707134	707356	contig_227_[organism=Drosophila_willistoni]_[isolate=14030-0811.17]	31865129	31865351	1	-
Chr2L_1	707357	707402	contig_227_[organism=Drosophila_willistoni]_[isolate=14030-0811.17]	31865083	31865128	1	-
Chr2L_1	707433	707484	contig_227_[organism=Drosophila_willistoni]_[isolate=14030-0811.17]	31865001	31865052	1	-
Chr2L_1	707492	707593	contig_227_[organism=Drosophila_willistoni]_[isolate=14030-0811.17]	31864892	31864993	1	-
Chr2L_1	707594	707810	contig_227_[organism=Drosophila_willistoni]_[isolate=14030-0811.17]	31864675	31864891	1	-
Chr2L_1	707811	708239	contig_227_[organism=Drosophila_willistoni]_[isolate=14030-0811.17]	31864246	31864674	1	-
Chr2L_1	708240	708295	contig_227_[organism=Drosophila_willistoni]_[isolate=14030-0811.17]	31864190	31864245	1	-
Chr2L_1	708305	708337	contig_227_[organism=Drosophila_willistoni]_[isolate=14030-0811.17]	31864148	31864180	1	-
Chr2L_1	708338	708852	contig_227_[organism=Drosophila_willistoni]_[isolate=14030-0811.17]	31863633	31864147	1	-
Chr2L_1	708853	708917	contig_227_[organism=Drosophila_willistoni]_[isolate=14030-0811.17]	31863568	31863632	1	-
Chr2L_1	708918	709168	contig_227_[organism=Drosophila_willistoni]_[isolate=14030-0811.17]	31863317	31863567	1	-
Chr2L_1	709169	709199	contig_227_[organism=Drosophila_willistoni]_[isolate=14030-0811.17]	31863286	31863316	1	-
Chr2L_1	709199	709248	contig_227_[organism=Drosophila_willistoni]_[isolate=14030-0811.17]	31863237	31863286	1	-
Chr2L_1	709249	711478	contig_227_[organism=Drosophila_willistoni]_[isolate=14030-0811.17]	31861003	31863236	0.995065	-
Chr2L_1	712559	712587	contig_227_[organism=Drosophila_willistoni]_[isolate=14030-0811.17]	31859860	31859888	1	-
Chr2L_1	712672	712722	contig_227_[organism=Drosophila_willistoni]_[isolate=14030-0811.17]	31859725	31859775	1	-
Chr2L_1	712779	712848	contig_227_[organism=Drosophila_willistoni]_[isolate=14030-0811.17]	31859599	31859668	1	-
Chr2L_1	712854	712891	contig_227_[organism=Drosophila_willistoni]_[isolate=14030-0811.17]	31859556	31859593	1	-
Chr2L_1	713300	713572	contig_227_[organism=Drosophila_willistoni]_[isolate=14030-0811.17]	31858875	31859147	1	-
Chr2L_1	713581	713691	contig_227_[organism=Drosophila_willistoni]_[isolate=14030-0811.17]	31858756	31858866	1	-
Chr2L_1	713697	713757	contig_227_[organism=Drosophila_willistoni]_[isolate=14030-0811.17]	31858690	31858750	1	-
Chr2L_1	713759	717664	contig_227_[organism=Drosophila_willistoni]_[isolate=14030-0811.17]	31854763	31858688	0.991293	-
Chr2L_1	716195	716230	contig_227_[organism=Drosophila_willistoni]_[isolate=14030-0811.17]	31856216	31856251	1	-
Chr2L_1	716227	716651	contig_227_[organism=Drosophila_willistoni]_[isolate=14030-0811.17]	31855776	31856200	1	-
Chr2L_1	716652	718218	contig_227_[organism=Drosophila_willistoni]_[isolate=14030-0811.17]	31854214	31855775	0.996807	-
Chr2L_1	718219	718403	contig_227_[organism=Drosophila_willistoni]_[isolate=14030-0811.17]	31854029	31854213	1	-
Chr2L_1	718672	718716	contig_227_[organism=Drosophila_willistoni]_[isolate=14030-0811.17]	31853716	31853760	1	-
Chr2L_1	718734	718821	contig_227_[organism=Drosophila_willistoni]_[isolate=14030-0811.17]	31853611	31853698	1	-
Chr2L_1	718821	719022	contig_227_[organism=Drosophila_willistoni]_[isolate=14030-0811.17]	31853410	31853611	0.865672	-
Chr2L_1	718945	719971	contig_227_[organism=Drosophila_willistoni]_[isolate=14030-0811.17]	31852256	31853311	0.94347	-
Chr2L_1	719542	719576	contig_227_[organism=Drosophila_willistoni]_[isolate=14030-0811.17]	31852680	31852714	1	-
Chr2L_1	719575	739216	contig_227_[organism=Drosophila_willistoni]_[isolate=14030-0811.17]	31833000	31852652	0.997352	-
Chr2L_1	739141	746294	contig_227_[organism=Drosophila_willistoni]_[isolate=14030-0811.17]	31825133	31832291	0.97903	-
Chr2L_1	747159	747555	contig_227_[organism=Drosophila_willistoni]_[isolate=14030-0811.17]	31824822	31825219	0.906566	-
Chr2L_1	747591	751197	contig_227_[organism=Drosophila_willistoni]_[isolate=14030-0811.17]	31821226	31824814	0.905158	-
Chr2L_1	751123	751337	contig_227_[organism=Drosophila_willistoni]_[isolate=14030-0811.17]	31820675	31820889	0.738318	-
Chr2L_1	751266	751753	contig_227_[organism=Drosophila_willistoni]_[isolate=14030-0811.17]	31819444	31819937	0.86653	-
Chr2L_1	751840	751875	contig_227_[organism=Drosophila_willistoni]_[isolate=14030-0811.17]	31819391	31819426	1	-
Chr2L_1	751876	751932	contig_227_[organism=Drosophila_willistoni]_[isolate=14030-0811.17]	31819334	31819390	1	-
Chr2L_1	751953	752298	contig_227_[organism=Drosophila_willistoni]_[isolate=14030-0811.17]	31819025	31819370	0.828986	-
Chr2L_1	752253	753663	contig_227_[organism=Drosophila_willistoni]_[isolate=14030-0811.17]	31817700	31819094	0.950355	-
Chr2L_1	754028	759220	contig_227_[organism=Drosophila_willistoni]_[isolate=14030-0811.17]	31812126	31817315	0.978428	-
Chr2L_1	759156	762304	contig_227_[organism=Drosophila_willistoni]_[isolate=14030-0811.17]	31809042	31812200	0.976175	-
Chr2L_1	761857	775359	contig_227_[organism=Drosophila_willistoni]_[isolate=14030-0811.17]	31795963	31809495	0.994964	-
Chr2L_1	775838	784635	contig_227_[organism=Drosophila_willistoni]_[isolate=14030-0811.17]	31786675	31795472	0.990451	-
Chr2L_1	784944	796673	contig_227_[organism=Drosophila_willistoni]_[isolate=14030-0811.17]	31775043	31786766	0.988405	-
Chr2L_1	797188	797650	contig_227_[organism=Drosophila_willistoni]_[isolate=14030-0811.17]	31774657	31775110	0.850649	-
Chr2L_1	797679	800640	contig_227_[organism=Drosophila_willistoni]_[isolate=14030-0811.17]	31771784	31774738	0.981763	-
Chr2L_1	800641	800839	contig_227_[organism=Drosophila_willistoni]_[isolate=14030-0811.17]	31771585	31771783	1	-
Chr2L_1	800845	800892	contig_227_[organism=Drosophila_willistoni]_[isolate=14030-0811.17]	31771532	31771579	1	-
Chr2L_1	800895	800966	contig_227_[organism=Drosophila_willistoni]_[isolate=14030-0811.17]	31771458	31771529	1	-
Chr2L_1	800985	801413	contig_227_[organism=Drosophila_willistoni]_[isolate=14030-0811.17]	31771009	31771439	0.878505	-
Chr2L_1	801449	801496	contig_227_[organism=Drosophila_willistoni]_[isolate=14030-0811.17]	31770926	31770973	1	-
Chr2L_1	801511	801550	contig_227_[organism=Drosophila_willistoni]_[isolate=14030-0811.17]	31770872	31770911	1	-
Chr2L_1	801603	801634	contig_227_[organism=Drosophila_willistoni]_[isolate=14030-0811.17]	31770788	31770819	1	-
Chr2L_1	801658	801695	contig_227_[organism=Drosophila_willistoni]_[isolate=14030-0811.17]	31770727	31770764	1	-
Chr2L_1	801709	801761	contig_227_[organism=Drosophila_willistoni]_[isolate=14030-0811.17]	31770661	31770713	1	-
Chr2L_1	801787	801938	contig_227_[organism=Drosophila_willistoni]_[isolate=14030-0811.17]	31770484	31770635	0.821192	-
Chr2L_1	802068	804014	contig_227_[organism=Drosophila_willistoni]_[isolate=14030-0811.17]	31768576	31770534	0.981501	-
Chr2L_1	804019	804054	contig_227_[organism=Drosophila_willistoni]_[isolate=14030-0811.17]	31768536	31768571	1	-
Chr2L_1	804431	805080	contig_227_[organism=Drosophila_willistoni]_[isolate=14030-0811.17]	31767646	31768295	0.915254	-
Chr2L_1	805770	807902	contig_227_[organism=Drosophila_willistoni]_[isolate=14030-0811.17]	31764712	31766843	0.983114	-
Chr2L_1	807871	807936	contig_227_[organism=Drosophila_willistoni]_[isolate=14030-0811.17]	31764510	31764575	1	-
Chr2L_1	807937	814068	contig_227_[organism=Drosophila_willistoni]_[isolate=14030-0811.17]	31758427	31764509	0.982058	-
Chr2L_1	814069	815207	contig_227_[organism=Drosophila_willistoni]_[isolate=14030-0811.17]	31757277	31758426	0.995606	-
Chr2L_1	815208	817042	contig_227_[organism=Drosophila_willistoni]_[isolate=14030-0811.17]	31755444	31757276	0.965104	-
Chr2L_1	816986	817628	contig_227_[organism=Drosophila_willistoni]_[isolate=14030-0811.17]	31754532	31755171	0.897196	-
Chr2L_1	817685	819795	contig_227_[organism=Drosophila_willistoni]_[isolate=14030-0811.17]	31752321	31754428	0.973934	-
Chr2L_1	819801	821784	contig_227_[organism=Drosophila_willistoni]_[isolate=14030-0811.17]	31750343	31752332	0.981846	-
Chr2L_1	821808	821848	contig_227_[organism=Drosophila_willistoni]_[isolate=14030-0811.17]	31750293	31750333	1	-
Chr2L_1	821862	821896	contig_227_[organism=Drosophila_willistoni]_[isolate=14030-0811.17]	31750245	31750279	1	-
Chr2L_1	821864	832483	contig_227_[organism=Drosophila_willistoni]_[isolate=14030-0811.17]	31738747	31749366	0.981166	-
Chr2L_1	832409	842800	contig_227_[organism=Drosophila_willistoni]_[isolate=14030-0811.17]	31727517	31737994	0.991627	-
Chr2L_1	842912	842944	contig_227_[organism=Drosophila_willistoni]_[isolate=14030-0811.17]	31727373	31727405	1	-
Chr2L_1	842978	843086	contig_227_[organism=Drosophila_willistoni]_[isolate=14030-0811.17]	31727231	31727339	1	-
Chr2L_1	843088	843114	contig_227_[organism=Drosophila_willistoni]_[isolate=14030-0811.17]	31727203	31727229	1	-
Chr2L_1	843160	843196	contig_227_[organism=Drosophila_willistoni]_[isolate=14030-0811.17]	31727121	31727157	1	-
Chr2L_1	843220	843245	contig_227_[organism=Drosophila_willistoni]_[isolate=14030-0811.17]	31727072	31727097	1	-
Chr2L_1	843652	843679	contig_227_[organism=Drosophila_willistoni]_[isolate=14030-0811.17]	31726638	31726665	1	-
Chr2L_1	843722	843809	contig_227_[organism=Drosophila_willistoni]_[isolate=14030-0811.17]	31726508	31726595	1	-
Chr2L_1	843810	843840	contig_227_[organism=Drosophila_willistoni]_[isolate=14030-0811.17]	31726477	31726507	1	-
Chr2L_1	843842	844250	contig_227_[organism=Drosophila_willistoni]_[isolate=14030-0811.17]	31726067	31726475	1	-
Chr2L_1	844251	844534	contig_227_[organism=Drosophila_willistoni]_[isolate=14030-0811.17]	31725783	31726066	1	-
Chr2L_1	844535	844624	contig_227_[organism=Drosophila_willistoni]_[isolate=14030-0811.17]	31725693	31725782	1	-
Chr2L_1	844633	844701	contig_227_[organism=Drosophila_willistoni]_[isolate=14030-0811.17]	31725616	31725684	1	-
Chr2L_1	844737	848568	contig_227_[organism=Drosophila_willistoni]_[isolate=14030-0811.17]	31721728	31725580	0.983816	-
Chr2L_1	848585	848674	contig_227_[organism=Drosophila_willistoni]_[isolate=14030-0811.17]	31721622	31721711	1	-
Chr2L_1	848675	848703	contig_227_[organism=Drosophila_willistoni]_[isolate=14030-0811.17]	31721593	31721621	1	-
Chr2L_1	848731	848762	contig_227_[organism=Drosophila_willistoni]_[isolate=14030-0811.17]	31721534	31721565	1	-
Chr2L_1	848827	848877	contig_227_[organism=Drosophila_willistoni]_[isolate=14030-0811.17]	31721419	31721469	1	-
Chr2L_1	848953	848982	contig_227_[organism=Drosophila_willistoni]_[isolate=14030-0811.17]	31721314	31721343	1	-
Chr2L_1	849044	849070	contig_227_[organism=Drosophila_willistoni]_[isolate=14030-0811.17]	31721226	31721252	1	-
Chr2L_1	849071	849111	contig_227_[organism=Drosophila_willistoni]_[isolate=14030-0811.17]	31721185	31721225	1	-
Chr2L_1	849148	849173	contig_227_[organism=Drosophila_willistoni]_[isolate=14030-0811.17]	31721123	31721148	1	-
Chr2L_1	849184	849223	contig_227_[organism=Drosophila_willistoni]_[isolate=14030-0811.17]	31721073	31721112	1	-
Chr2L_1	849229	849263	contig_227_[organism=Drosophila_willistoni]_[isolate=14030-0811.17]	31721033	31721067	1	-
Chr2L_1	849385	849452	contig_227_[organism=Drosophila_willistoni]_[isolate=14030-0811.17]	31720844	31720911	1	-
Chr2L_1	849500	849530	contig_227_[organism=Drosophila_willistoni]_[isolate=14030-0811.17]	31720766	31720796	1	-
Chr2L_1	849554	849578	contig_227_[organism=Drosophila_willistoni]_[isolate=14030-0811.17]	31720718	31720742	1	-
Chr2L_1	849838	849872	contig_227_[organism=Drosophila_willistoni]_[isolate=14030-0811.17]	31720424	31720458	1	-
Chr2L_1	849971	850008	contig_227_[organism=Drosophila_willistoni]_[isolate=14030-0811.17]	31720288	31720325	1	-
Chr2L_1	850092	850129	contig_227_[organism=Drosophila_willistoni]_[isolate=14030-0811.17]	31720167	31720204	1	-
Chr2L_1	850190	850214	contig_227_[organism=Drosophila_willistoni]_[isolate=14030-0811.17]	31720082	31720106	1	-
Chr2L_1	850244	850309	contig_227_[organism=Drosophila_willistoni]_[isolate=14030-0811.17]	31719987	31720052	1	-
Chr2L_1	850310	850787	contig_227_[organism=Drosophila_willistoni]_[isolate=14030-0811.17]	31719509	31719986	1	-
Chr2L_1	850819	852477	contig_227_[organism=Drosophila_willistoni]_[isolate=14030-0811.17]	31717819	31719477	0.975875	-
Chr2L_1	852502	861184	contig_227_[organism=Drosophila_willistoni]_[isolate=14030-0811.17]	31709142	31717795	0.978	-
Chr2L_1	861178	867688	contig_227_[organism=Drosophila_willistoni]_[isolate=14030-0811.17]	31702588	31709113	0.988633	-
Chr2L_1	867717	869050	contig_227_[organism=Drosophila_willistoni]_[isolate=14030-0811.17]	31701220	31702554	0.957239	-
Chr2L_1	869062	876666	contig_227_[organism=Drosophila_willistoni]_[isolate=14030-0811.17]	31693582	31701203	0.986454	-
Chr2L_1	876595	879810	contig_227_[organism=Drosophila_willistoni]_[isolate=14030-0811.17]	31690256	31693488	0.972006	-
Chr2L_1	879589	879626	contig_227_[organism=Drosophila_willistoni]_[isolate=14030-0811.17]	31690452	31690489	1	-
Chr2L_1	879638	879685	contig_227_[organism=Drosophila_willistoni]_[isolate=14030-0811.17]	31690381	31690428	1	-
Chr2L_1	879698	881050	contig_227_[organism=Drosophila_willistoni]_[isolate=14030-0811.17]	31689023	31690364	0.934911	-
Chr2L_1	880980	883459	contig_227_[organism=Drosophila_willistoni]_[isolate=14030-0811.17]	31686656	31689129	0.982251	-
Chr2L_1	883460	898309	contig_227_[organism=Drosophila_willistoni]_[isolate=14030-0811.17]	31671806	31686655	0.966126	-
Chr2L_1	898336	898783	contig_227_[organism=Drosophila_willistoni]_[isolate=14030-0811.17]	31671375	31671809	0.818792	-
Chr2L_1	898960	899265	contig_227_[organism=Drosophila_willistoni]_[isolate=14030-0811.17]	31667379	31667684	0.790164	-
Chr2L_1	899033	899162	contig_227_[organism=Drosophila_willistoni]_[isolate=14030-0811.17]	31667230	31667359	0.51938	-
Chr2L_1	899075	899120	contig_227_[organism=Drosophila_willistoni]_[isolate=14030-0811.17]	31667524	31667569	1	-
Chr2L_1	899130	899939	contig_227_[organism=Drosophila_willistoni]_[isolate=14030-0811.17]	31666453	31667267	0.901112	-
Chr2L_1	899947	900404	contig_227_[organism=Drosophila_willistoni]_[isolate=14030-0811.17]	31665961	31666418	0.894967	-
Chr2L_1	900467	900498	contig_227_[organism=Drosophila_willistoni]_[isolate=14030-0811.17]	31665972	31666003	1	-
Chr2L_1	901632	902297	contig_227_[organism=Drosophila_willistoni]_[isolate=14030-0811.17]	31664938	31665609	0.879699	-
Chr2L_1	902403	903381	contig_227_[organism=Drosophila_willistoni]_[isolate=14030-0811.17]	31663862	31664858	0.925358	-
Chr2L_1	903208	903387	contig_227_[organism=Drosophila_willistoni]_[isolate=14030-0811.17]	31663856	31664180	0.603352	-
Chr2L_1	904511	904926	contig_227_[organism=Drosophila_willistoni]_[isolate=14030-0811.17]	31661668	31662081	0.886747	-
Chr2L_1	904929	905489	contig_227_[organism=Drosophila_willistoni]_[isolate=14030-0811.17]	31661113	31661671	0.878571	-
Chr2L_1	905591	905747	contig_227_[organism=Drosophila_willistoni]_[isolate=14030-0811.17]	31661067	31661195	0.551282	-
Chr2L_1	905749	907961	contig_227_[organism=Drosophila_willistoni]_[isolate=14030-0811.17]	31657984	31660216	0.970163	-
Chr2L_1	907962	914971	contig_227_[organism=Drosophila_willistoni]_[isolate=14030-0811.17]	31650978	31657983	0.991154	-
Chr2L_1	914974	915135	contig_227_[organism=Drosophila_willistoni]_[isolate=14030-0811.17]	31650824	31650985	1	-
Chr2L_1	915136	920637	contig_227_[organism=Drosophila_willistoni]_[isolate=14030-0811.17]	31645320	31650823	0.988729	-
Chr2L_1	921319	929355	contig_227_[organism=Drosophila_willistoni]_[isolate=14030-0811.17]	31637504	31645398	0.973619	-
Chr2L_1	929226	933319	contig_227_[organism=Drosophila_willistoni]_[isolate=14030-0811.17]	31633408	31637503	0.989006	-
Chr2L_1	933319	941526	contig_227_[organism=Drosophila_willistoni]_[isolate=14030-0811.17]	31625214	31633408	0.994395	-
Chr2L_1	941536	941576	contig_227_[organism=Drosophila_willistoni]_[isolate=14030-0811.17]	31625164	31625204	1	-
Chr2L_1	941581	944058	contig_227_[organism=Drosophila_willistoni]_[isolate=14030-0811.17]	31622690	31625163	0.979814	-
Chr2L_1	944107	951777	contig_227_[organism=Drosophila_willistoni]_[isolate=14030-0811.17]	31614938	31622641	0.850587	-
Chr2L_1	950164	950377	contig_227_[organism=Drosophila_willistoni]_[isolate=14030-0811.17]	31616340	31616559	0.765258	-
Chr2L_1	950389	950430	contig_227_[organism=Drosophila_willistoni]_[isolate=14030-0811.17]	31616287	31616328	1	-
Chr2L_1	950434	950464	contig_227_[organism=Drosophila_willistoni]_[isolate=14030-0811.17]	31616253	31616283	1	-
Chr2L_1	950465	950516	contig_227_[organism=Drosophila_willistoni]_[isolate=14030-0811.17]	31616201	31616252	1	-
Chr2L_1	950530	950991	contig_227_[organism=Drosophila_willistoni]_[isolate=14030-0811.17]	31615726	31616187	0.993492	-
Chr2L_1	951002	951081	contig_227_[organism=Drosophila_willistoni]_[isolate=14030-0811.17]	31615636	31615715	1	-
Chr2L_1	951083	958248	contig_227_[organism=Drosophila_willistoni]_[isolate=14030-0811.17]	31608426	31615634	0.983112	-
Chr2L_1	958174	959472	contig_227_[organism=Drosophila_willistoni]_[isolate=14030-0811.17]	31606427	31607725	0.949923	-
Chr2L_1	960156	960422	contig_227_[organism=Drosophila_willistoni]_[isolate=14030-0811.17]	31606237	31606507	0.883459	-
Chr2L_1	960474	960505	contig_227_[organism=Drosophila_willistoni]_[isolate=14030-0811.17]	31606160	31606191	1	-
Chr2L_1	960505	960694	contig_227_[organism=Drosophila_willistoni]_[isolate=14030-0811.17]	31605973	31606162	0.661376	-
Chr2L_1	960668	961611	contig_227_[organism=Drosophila_willistoni]_[isolate=14030-0811.17]	31604736	31605671	0.961824	-
Chr2L_1	961604	968771	contig_227_[organism=Drosophila_willistoni]_[isolate=14030-0811.17]	31597550	31604735	0.97921	-
Chr2L_1	968789	972035	contig_227_[organism=Drosophila_willistoni]_[isolate=14030-0811.17]	31594274	31597537	0.968269	-
Chr2L_1	971855	976858	contig_227_[organism=Drosophila_willistoni]_[isolate=14030-0811.17]	31589406	31594466	0.965421	-
Chr2L_1	976897	978516	contig_227_[organism=Drosophila_willistoni]_[isolate=14030-0811.17]	31587727	31589346	0.980852	-
Chr2L_1	978003	981300	contig_227_[organism=Drosophila_willistoni]_[isolate=14030-0811.17]	31584907	31588270	0.959357	-
Chr2L_1	981059	981089	contig_227_[organism=Drosophila_willistoni]_[isolate=14030-0811.17]	31585126	31585156	1	-
Chr2L_1	981114	981139	contig_227_[organism=Drosophila_willistoni]_[isolate=14030-0811.17]	31585068	31585093	1	-
Chr2L_1	981254	981281	contig_227_[organism=Drosophila_willistoni]_[isolate=14030-0811.17]	31584914	31584941	1	-
Chr2L_1	981282	981311	contig_227_[organism=Drosophila_willistoni]_[isolate=14030-0811.17]	31584883	31584912	1	-
Chr2L_1	981401	981922	contig_227_[organism=Drosophila_willistoni]_[isolate=14030-0811.17]	31584256	31584777	0.90595	-
Chr2L_1	981927	985010	contig_227_[organism=Drosophila_willistoni]_[isolate=14030-0811.17]	31581179	31584259	0.965618	-
Chr2L_1	985071	987691	contig_227_[organism=Drosophila_willistoni]_[isolate=14030-0811.17]	31578503	31581119	0.978244	-
Chr2L_1	987712	994211	contig_227_[organism=Drosophila_willistoni]_[isolate=14030-0811.17]	31571968	31578483	0.986921	-
Chr2L_1	994223	998299	contig_227_[organism=Drosophila_willistoni]_[isolate=14030-0811.17]	31567872	31571967	0.980618	-
Chr2L_1	998309	999800	contig_227_[organism=Drosophila_willistoni]_[isolate=14030-0811.17]	31566394	31567881	0.992622	-
Chr2L_1	999802	999844	contig_227_[organism=Drosophila_willistoni]_[isolate=14030-0811.17]	31566350	31566392	1	-
Chr2L_1	999845	999940	contig_227_[organism=Drosophila_willistoni]_[isolate=14030-0811.17]	31566254	31566349	1	-
Chr2L_1	999941	999988	contig_227_[organism=Drosophila_willistoni]_[isolate=14030-0811.17]	31566206	31566253	1	-
Chr2L_1	1000022	1000058	contig_227_[organism=Drosophila_willistoni]_[isolate=14030-0811.17]	31566136	31566172	1	-
Chr2L_1	1000055	1000205	contig_227_[organism=Drosophila_willistoni]_[isolate=14030-0811.17]	31565971	31566121	0.64	-
Chr2L_1	1000263	1001190	contig_227_[organism=Drosophila_willistoni]_[isolate=14030-0811.17]	31564968	31565899	0.902913	-
Chr2L_1	1001215	1003159	contig_227_[organism=Drosophila_willistoni]_[isolate=14030-0811.17]	31562732	31564674	0.955761	-
Chr2L_1	1003217	1004934	contig_227_[organism=Drosophila_willistoni]_[isolate=14030-0811.17]	31561068	31562786	0.931858	-
Chr2L_1	1004983	1005404	contig_227_[organism=Drosophila_willistoni]_[isolate=14030-0811.17]	31560731	31561141	0.760095	-
Chr2L_1	1005433	1005460	contig_227_[organism=Drosophila_willistoni]_[isolate=14030-0811.17]	31560684	31560711	1	-
Chr2L_1	1005457	1009977	contig_227_[organism=Drosophila_willistoni]_[isolate=14030-0811.17]	31556156	31560683	0.974336	-
Chr2L_1	1009977	1022362	contig_227_[organism=Drosophila_willistoni]_[isolate=14030-0811.17]	31543745	31556158	0.988212	-
Chr2L_1	1022370	1022701	contig_227_[organism=Drosophila_willistoni]_[isolate=14030-0811.17]	31543428	31543737	0.89426	-
Chr2L_1	1022702	1022748	contig_227_[organism=Drosophila_willistoni]_[isolate=14030-0811.17]	31543381	31543427	1	-
Chr2L_1	1022762	1022823	contig_227_[organism=Drosophila_willistoni]_[isolate=14030-0811.17]	31543306	31543367	1	-
Chr2L_1	1022833	1024268	contig_227_[organism=Drosophila_willistoni]_[isolate=14030-0811.17]	31541860	31543295	0.97561	-
Chr2L_1	1024194	1024965	contig_227_[organism=Drosophila_willistoni]_[isolate=14030-0811.17]	31540400	31541165	0.948119	-
Chr2L_1	1024970	1025015	contig_227_[organism=Drosophila_willistoni]_[isolate=14030-0811.17]	31540350	31540395	1	-
Chr2L_1	1025142	1025174	contig_227_[organism=Drosophila_willistoni]_[isolate=14030-0811.17]	31540259	31540291	0.40625	-
Chr2L_1	1025178	1025223	contig_227_[organism=Drosophila_willistoni]_[isolate=14030-0811.17]	31540211	31540256	1	-
Chr2L_1	1025224	1025253	contig_227_[organism=Drosophila_willistoni]_[isolate=14030-0811.17]	31540181	31540210	1	-
Chr2L_1	1025253	1025622	contig_227_[organism=Drosophila_willistoni]_[isolate=14030-0811.17]	31539812	31540186	0.861789	-
Chr2L_1	1025447	1025492	contig_227_[organism=Drosophila_willistoni]_[isolate=14030-0811.17]	31539949	31539994	1	-
Chr2L_1	1025500	1025531	contig_227_[organism=Drosophila_willistoni]_[isolate=14030-0811.17]	31539903	31539934	1	-
Chr2L_1	1025553	1025583	contig_227_[organism=Drosophila_willistoni]_[isolate=14030-0811.17]	31539851	31539881	1	-
Chr2L_1	1025621	1026250	contig_227_[organism=Drosophila_willistoni]_[isolate=14030-0811.17]	31539200	31539830	0.934817	-
Chr2L_1	1026251	1039852	contig_227_[organism=Drosophila_willistoni]_[isolate=14030-0811.17]	31525563	31539199	0.986619	-
Chr2L_1	1039853	1039956	contig_227_[organism=Drosophila_willistoni]_[isolate=14030-0811.17]	31525464	31525562	0.951456	-
Chr2L_1	1039957	1040006	contig_227_[organism=Drosophila_willistoni]_[isolate=14030-0811.17]	31525414	31525463	1	-
Chr2L_1	1040908	1042940	contig_227_[organism=Drosophila_willistoni]_[isolate=14030-0811.17]	31523449	31525466	0.929134	-
Chr2L_1	1042947	1042981	contig_227_[organism=Drosophila_willistoni]_[isolate=14030-0811.17]	31523409	31523443	1	-
Chr2L_1	1043038	1043245	contig_227_[organism=Drosophila_willistoni]_[isolate=14030-0811.17]	31523120	31523344	0.830918	-
Chr2L_1	1043254	1043311	contig_227_[organism=Drosophila_willistoni]_[isolate=14030-0811.17]	31523090	31523147	1	-
Chr2L_1	1043313	1043378	contig_227_[organism=Drosophila_willistoni]_[isolate=14030-0811.17]	31523021	31523086	1	-
Chr2L_1	1043378	1043584	contig_227_[organism=Drosophila_willistoni]_[isolate=14030-0811.17]	31522816	31523022	0.796117	-
Chr2L_1	1043584	1047067	contig_227_[organism=Drosophila_willistoni]_[isolate=14030-0811.17]	31519331	31522815	0.943152	-
Chr2L_1	1046994	1048285	contig_227_[organism=Drosophila_willistoni]_[isolate=14030-0811.17]	31518137	31519422	0.918668	-
Chr2L_1	1048174	1049484	contig_227_[organism=Drosophila_willistoni]_[isolate=14030-0811.17]	31516930	31518256	0.939695	-
Chr2L_1	1048797	1048831	contig_227_[organism=Drosophila_willistoni]_[isolate=14030-0811.17]	31517599	31517633	1	-
Chr2L_1	1048846	1048987	contig_227_[organism=Drosophila_willistoni]_[isolate=14030-0811.17]	31517427	31517568	1	-
Chr2L_1	1049041	1049079	contig_227_[organism=Drosophila_willistoni]_[isolate=14030-0811.17]	31517335	31517373	1	-
Chr2L_1	1049089	1049182	contig_227_[organism=Drosophila_willistoni]_[isolate=14030-0811.17]	31517232	31517325	1	-
Chr2L_1	1049189	1049239	contig_227_[organism=Drosophila_willistoni]_[isolate=14030-0811.17]	31517175	31517225	1	-
Chr2L_1	1049273	1051832	contig_227_[organism=Drosophila_willistoni]_[isolate=14030-0811.17]	31514615	31517141	0.959359	-
Chr2L_1	1051871	1054925	contig_227_[organism=Drosophila_willistoni]_[isolate=14030-0811.17]	31511407	31514437	0.971185	-
Chr2L_1	1054926	1054979	contig_227_[organism=Drosophila_willistoni]_[isolate=14030-0811.17]	31511353	31511406	1	-
Chr2L_1	1054980	1055095	contig_227_[organism=Drosophila_willistoni]_[isolate=14030-0811.17]	31511237	31511352	1	-
Chr2L_1	1055110	1055305	contig_227_[organism=Drosophila_willistoni]_[isolate=14030-0811.17]	31511027	31511222	1	-
Chr2L_1	1055338	1057152	contig_227_[organism=Drosophila_willistoni]_[isolate=14030-0811.17]	31509172	31510995	0.933848	-
Chr2L_1	1057261	1058869	contig_227_[organism=Drosophila_willistoni]_[isolate=14030-0811.17]	31507510	31509056	0.879975	-
Chr2L_1	1059581	1060722	contig_227_[organism=Drosophila_willistoni]_[isolate=14030-0811.17]	31506432	31507569	0.959684	-
Chr2L_1	1060723	1060935	contig_227_[organism=Drosophila_willistoni]_[isolate=14030-0811.17]	31506219	31506431	0.834906	-
Chr2L_1	1060935	1060966	contig_227_[organism=Drosophila_willistoni]_[isolate=14030-0811.17]	31506185	31506216	1	-
Chr2L_1	1060975	1071258	contig_227_[organism=Drosophila_willistoni]_[isolate=14030-0811.17]	31495869	31506182	0.962754	-
Chr2L_1	1071260	1071287	contig_227_[organism=Drosophila_willistoni]_[isolate=14030-0811.17]	31495839	31495866	1	-
Chr2L_1	1071297	1071653	contig_227_[organism=Drosophila_willistoni]_[isolate=14030-0811.17]	31495476	31495829	0.884831	-
Chr2L_1	1071702	1071729	contig_227_[organism=Drosophila_willistoni]_[isolate=14030-0811.17]	31495469	31495496	1	-
Chr2L_1	1071735	1071767	contig_227_[organism=Drosophila_willistoni]_[isolate=14030-0811.17]	31495431	31495463	1	-
Chr2L_1	1071783	1073060	contig_227_[organism=Drosophila_willistoni]_[isolate=14030-0811.17]	31494144	31495415	0.966327	-
Chr2L_1	1073061	1073395	contig_227_[organism=Drosophila_willistoni]_[isolate=14030-0811.17]	31493810	31494143	0.958084	-
Chr2L_1	1073426	1077225	contig_227_[organism=Drosophila_willistoni]_[isolate=14030-0811.17]	31490048	31493829	0.976836	-
Chr2L_1	1077225	1077703	contig_227_[organism=Drosophila_willistoni]_[isolate=14030-0811.17]	31489570	31490048	0.924686	-
Chr2L_1	1077704	1081069	contig_227_[organism=Drosophila_willistoni]_[isolate=14030-0811.17]	31486102	31489468	0.967311	-
Chr2L_1	1081028	1081252	contig_227_[organism=Drosophila_willistoni]_[isolate=14030-0811.17]	31485951	31486175	0.848214	-
Chr2L_1	1081252	1081288	contig_227_[organism=Drosophila_willistoni]_[isolate=14030-0811.17]	31485915	31485951	0.972222	-
Chr2L_1	1081292	1095861	contig_227_[organism=Drosophila_willistoni]_[isolate=14030-0811.17]	31471329	31485911	0.978241	-
Chr2L_1	1094610	1094640	contig_227_[organism=Drosophila_willistoni]_[isolate=14030-0811.17]	31472564	31472594	1	-
Chr2L_1	1094654	1094702	contig_227_[organism=Drosophila_willistoni]_[isolate=14030-0811.17]	31472488	31472536	1	-
Chr2L_1	1094703	1094763	contig_227_[organism=Drosophila_willistoni]_[isolate=14030-0811.17]	31472427	31472487	1	-
Chr2L_1	1094768	1095045	contig_227_[organism=Drosophila_willistoni]_[isolate=14030-0811.17]	31472145	31472422	1	-
Chr2L_1	1095046	1095168	contig_227_[organism=Drosophila_willistoni]_[isolate=14030-0811.17]	31472022	31472144	1	-
Chr2L_1	1095184	1095223	contig_227_[organism=Drosophila_willistoni]_[isolate=14030-0811.17]	31471967	31472006	1	-
Chr2L_1	1095247	1095275	contig_227_[organism=Drosophila_willistoni]_[isolate=14030-0811.17]	31471915	31471943	1	-
Chr2L_1	1095294	1095323	contig_227_[organism=Drosophila_willistoni]_[isolate=14030-0811.17]	31471867	31471896	1	-
Chr2L_1	1095333	1095380	contig_227_[organism=Drosophila_willistoni]_[isolate=14030-0811.17]	31471810	31471857	1	-
Chr2L_1	1095382	1095407	contig_227_[organism=Drosophila_willistoni]_[isolate=14030-0811.17]	31471783	31471808	1	-
Chr2L_1	1095408	1095435	contig_227_[organism=Drosophila_willistoni]_[isolate=14030-0811.17]	31471755	31471782	1	-
Chr2L_1	1095459	1095501	contig_227_[organism=Drosophila_willistoni]_[isolate=14030-0811.17]	31471689	31471731	1	-
Chr2L_1	1095506	1095530	contig_227_[organism=Drosophila_willistoni]_[isolate=14030-0811.17]	31471660	31471684	1	-
Chr2L_1	1095609	1100857	contig_227_[organism=Drosophila_willistoni]_[isolate=14030-0811.17]	31466322	31471581	0.967988	-
Chr2L_1	1100864	1109896	contig_227_[organism=Drosophila_willistoni]_[isolate=14030-0811.17]	31457280	31466308	0.993246	-
Chr2L_1	1109897	1116899	contig_227_[organism=Drosophila_willistoni]_[isolate=14030-0811.17]	31450276	31457279	0.995573	-
Chr2L_1	1116900	1116932	contig_227_[organism=Drosophila_willistoni]_[isolate=14030-0811.17]	31450243	31450275	1	-
Chr2L_1	1116933	1116964	contig_227_[organism=Drosophila_willistoni]_[isolate=14030-0811.17]	31450211	31450242	1	-
Chr2L_1	1117071	1117097	contig_227_[organism=Drosophila_willistoni]_[isolate=14030-0811.17]	31450080	31450106	1	-
Chr2L_1	1117128	1117176	contig_227_[organism=Drosophila_willistoni]_[isolate=14030-0811.17]	31450001	31450049	1	-
Chr2L_1	1117335	1117360	contig_227_[organism=Drosophila_willistoni]_[isolate=14030-0811.17]	31449836	31449861	1	-
Chr2L_1	1117432	1117474	contig_227_[organism=Drosophila_willistoni]_[isolate=14030-0811.17]	31449732	31449774	1	-
Chr2L_1	1117565	1117603	contig_227_[organism=Drosophila_willistoni]_[isolate=14030-0811.17]	31449597	31449635	1	-
Chr2L_1	1117601	1118004	contig_227_[organism=Drosophila_willistoni]_[isolate=14030-0811.17]	31448917	31449311	0.756824	-
Chr2L_1	1117972	1118001	contig_227_[organism=Drosophila_willistoni]_[isolate=14030-0811.17]	31447909	31447938	1	-
Chr2L_1	1118025	1123495	contig_227_[organism=Drosophila_willistoni]_[isolate=14030-0811.17]	31442418	31447888	0.928885	-
Chr2L_1	1123520	1123547	contig_227_[organism=Drosophila_willistoni]_[isolate=14030-0811.17]	31442373	31442400	1	-
Chr2L_1	1123580	1123624	contig_227_[organism=Drosophila_willistoni]_[isolate=14030-0811.17]	31442298	31442342	1	-
Chr2L_1	1123661	1124155	contig_227_[organism=Drosophila_willistoni]_[isolate=14030-0811.17]	31441717	31442211	0.846154	-
Chr2L_1	1124237	1124263	contig_227_[organism=Drosophila_willistoni]_[isolate=14030-0811.17]	31441608	31441634	1	-
Chr2L_1	1124302	1140727	contig_227_[organism=Drosophila_willistoni]_[isolate=14030-0811.17]	31425145	31441568	0.971933	-
Chr2L_1	1140659	1141214	contig_227_[organism=Drosophila_willistoni]_[isolate=14030-0811.17]	31424638	31425218	0.843243	-
Chr2L_1	1141263	1141369	contig_227_[organism=Drosophila_willistoni]_[isolate=14030-0811.17]	31424511	31424617	0.735849	-
Chr2L_1	1141369	1144694	contig_227_[organism=Drosophila_willistoni]_[isolate=14030-0811.17]	31421207	31424511	0.94015	-
Chr2L_1	1144306	1144346	contig_227_[organism=Drosophila_willistoni]_[isolate=14030-0811.17]	31421564	31421604	1	-
Chr2L_1	1144352	1144388	contig_227_[organism=Drosophila_willistoni]_[isolate=14030-0811.17]	31421513	31421549	1	-
Chr2L_1	1144396	1144457	contig_227_[organism=Drosophila_willistoni]_[isolate=14030-0811.17]	31421444	31421505	1	-
Chr2L_1	1144459	1144530	contig_227_[organism=Drosophila_willistoni]_[isolate=14030-0811.17]	31421371	31421442	1	-
Chr2L_1	1144533	1144566	contig_227_[organism=Drosophila_willistoni]_[isolate=14030-0811.17]	31421335	31421368	1	-
Chr2L_1	1144576	1145242	contig_227_[organism=Drosophila_willistoni]_[isolate=14030-0811.17]	31420628	31421325	0.929429	-
Chr2L_1	1145165	1145366	contig_227_[organism=Drosophila_willistoni]_[isolate=14030-0811.17]	31420019	31420220	0.711443	-
Chr2L_1	1145371	1145401	contig_227_[organism=Drosophila_willistoni]_[isolate=14030-0811.17]	31419949	31419979	1	-
Chr2L_1	1145448	1145711	contig_227_[organism=Drosophila_willistoni]_[isolate=14030-0811.17]	31419702	31419961	0.737643	-
Chr2L_1	1145721	1146226	contig_227_[organism=Drosophila_willistoni]_[isolate=14030-0811.17]	31419182	31419732	0.867327	-
Chr2L_1	1146109	1146143	contig_227_[organism=Drosophila_willistoni]_[isolate=14030-0811.17]	31419307	31419341	1	-
Chr2L_1	1146146	1146185	contig_227_[organism=Drosophila_willistoni]_[isolate=14030-0811.17]	31419265	31419304	1	-
Chr2L_1	1146257	1147533	contig_227_[organism=Drosophila_willistoni]_[isolate=14030-0811.17]	31418042	31419306	0.932602	-
Chr2L_1	1147462	1147853	contig_227_[organism=Drosophila_willistoni]_[isolate=14030-0811.17]	31416936	31417330	0.826087	-
Chr2L_1	1148156	1148197	contig_227_[organism=Drosophila_willistoni]_[isolate=14030-0811.17]	31416943	31416984	1	-
Chr2L_1	1148203	1148817	contig_227_[organism=Drosophila_willistoni]_[isolate=14030-0811.17]	31416320	31416937	0.972313	-
Chr2L_1	1148818	1152154	contig_227_[organism=Drosophila_willistoni]_[isolate=14030-0811.17]	31412984	31416319	0.980216	-
Chr2L_1	1152099	1160379	contig_227_[organism=Drosophila_willistoni]_[isolate=14030-0811.17]	31404046	31412310	0.964855	-
Chr2L_1	1160322	1162314	contig_227_[organism=Drosophila_willistoni]_[isolate=14030-0811.17]	31402015	31404008	0.953815	-
Chr2L_1	1162297	1166099	contig_227_[organism=Drosophila_willistoni]_[isolate=14030-0811.17]	31398116	31401959	0.976328	-
Chr2L_1	1166136	1166163	contig_227_[organism=Drosophila_willistoni]_[isolate=14030-0811.17]	31398069	31398096	1	-
Chr2L_1	1166166	1166203	contig_227_[organism=Drosophila_willistoni]_[isolate=14030-0811.17]	31398030	31398067	0.378378	-
Chr2L_1	1166207	1166351	contig_227_[organism=Drosophila_willistoni]_[isolate=14030-0811.17]	31397882	31398026	1	-
Chr2L_1	1166352	1170190	contig_227_[organism=Drosophila_willistoni]_[isolate=14030-0811.17]	31394021	31397881	0.98124	-
Chr2L_1	1170196	1173376	contig_227_[organism=Drosophila_willistoni]_[isolate=14030-0811.17]	31390825	31394027	0.951887	-
Chr2L_1	1173303	1182680	contig_227_[organism=Drosophila_willistoni]_[isolate=14030-0811.17]	31380854	31390205	0.987203	-
Chr2L_1	1190094	1195929	contig_227_[organism=Drosophila_willistoni]_[isolate=14030-0811.17]	31359778	31365598	0.984961	-
Chr2L_1	1203640	1204455	contig_227_[organism=Drosophila_willistoni]_[isolate=14030-0811.17]	31331236	31332051	0.933742	-
Chr2L_1	1207239	1209560	contig_227_[organism=Drosophila_willistoni]_[isolate=14030-0811.17]	31326208	31328529	0.986213	-
Chr2L_1	1209561	1211508	contig_227_[organism=Drosophila_willistoni]_[isolate=14030-0811.17]	31324261	31326207	0.998973	-
Chr2L_2	1	1140	contig_227_[organism=Drosophila_willistoni]_[isolate=14030-0811.17]	31365360	31366431	0.886743	+
Chr2L_2	388258	390472	contig_227_[organism=Drosophila_willistoni]_[isolate=14030-0811.17]	30984025	30986240	0.936766	+
Chr2L_2	390473	391159	contig_227_[organism=Drosophila_willistoni]_[isolate=14030-0811.17]	30986241	30986976	0.941691	+
Chr2L_2	391173	391870	contig_227_[organism=Drosophila_willistoni]_[isolate=14030-0811.17]	30986903	30987566	0.837877	+
Chr2L_2	393240	393635	contig_227_[organism=Drosophila_willistoni]_[isolate=14030-0811.17]	30991766	30992130	0.751899	+
Chr2L_2	393602	393981	contig_227_[organism=Drosophila_willistoni]_[isolate=14030-0811.17]	30992189	30992568	0.831135	+
Chr2L_2	393905	394265	contig_227_[organism=Drosophila_willistoni]_[isolate=14030-0811.17]	30992621	30992981	0.830556	+
Chr2L_2	394289	395481	contig_227_[organism=Drosophila_willistoni]_[isolate=14030-0811.17]	30993063	30994253	0.892617	+
Chr2L_2	395541	395678	contig_227_[organism=Drosophila_willistoni]_[isolate=14030-0811.17]	30994295	30994432	0.773723	+
Chr2L_2	395672	395849	contig_227_[organism=Drosophila_willistoni]_[isolate=14030-0811.17]	30994433	30994610	0.655367	+
Chr2L_2	417647	417843	contig_227_[organism=Drosophila_willistoni]_[isolate=14030-0811.17]	30257494	30257690	0.69898	+
Chr2L_2	966550	968118	contig_227_[organism=Drosophila_willistoni]_[isolate=14030-0811.17]	30243294	30244864	0.895408	+
Chr2L_2	968399	970015	contig_227_[organism=Drosophila_willistoni]_[isolate=14030-0811.17]	30245158	30246779	0.918936	+
Chr2L_2	970062	970230	contig_227_[organism=Drosophila_willistoni]_[isolate=14030-0811.17]	30246734	30246902	0.636905	+
Chr2L_2	970238	970724	contig_227_[organism=Drosophila_willistoni]_[isolate=14030-0811.17]	30246835	30247321	0.872428	+
Chr2L_2	970751	972013	contig_227_[organism=Drosophila_willistoni]_[isolate=14030-0811.17]	30247335	30248627	0.94691	+
Chr2L_2	971053	971092	contig_227_[organism=Drosophila_willistoni]_[isolate=14030-0811.17]	30247641	30247680	1	+
Chr2L_2	971091	971134	contig_227_[organism=Drosophila_willistoni]_[isolate=14030-0811.17]	30247705	30247748	1	+
Chr2L_2	971135	971208	contig_227_[organism=Drosophila_willistoni]_[isolate=14030-0811.17]	30247749	30247822	1	+
Chr2L_2	971218	971408	contig_227_[organism=Drosophila_willistoni]_[isolate=14030-0811.17]	30247832	30248022	1	+
Chr2L_2	971419	971508	contig_227_[organism=Drosophila_willistoni]_[isolate=14030-0811.17]	30248033	30248122	1	+
Chr2L_2	971508	971624	contig_227_[organism=Drosophila_willistoni]_[isolate=14030-0811.17]	30248122	30248238	1	+
Chr2L_2	971634	971686	contig_227_[organism=Drosophila_willistoni]_[isolate=14030-0811.17]	30248248	30248300	1	+
Chr2L_2	971687	971813	contig_227_[organism=Drosophila_willistoni]_[isolate=14030-0811.17]	30248301	30248427	1	+
Chr2L_2	971823	971882	contig_227_[organism=Drosophila_willistoni]_[isolate=14030-0811.17]	30248437	30248496	1	+
Chr2L_2	971883	971928	contig_227_[organism=Drosophila_willistoni]_[isolate=14030-0811.17]	30248497	30248542	1	+
Chr2L_2	971943	971982	contig_227_[organism=Drosophila_willistoni]_[isolate=14030-0811.17]	30248557	30248596	1	+
Chr2L_2	972017	972399	contig_227_[organism=Drosophila_willistoni]_[isolate=14030-0811.17]	30248550	30248934	0.850785	+
Chr2L_2	972400	972580	contig_227_[organism=Drosophila_willistoni]_[isolate=14030-0811.17]	30248935	30249115	0.838889	+
Chr2L_2	993025	993264	contig_227_[organism=Drosophila_willistoni]_[isolate=14030-0811.17]	30215322	30215561	0.757322	+
Chr2L_2	993285	993778	contig_227_[organism=Drosophila_willistoni]_[isolate=14030-0811.17]	30215616	30216115	0.858012	+
Chr2L_2	993729	994248	contig_227_[organism=Drosophila_willistoni]_[isolate=14030-0811.17]	30215669	30216192	0.903661	+
Chr2L_2	994249	994426	contig_227_[organism=Drosophila_willistoni]_[isolate=14030-0811.17]	30216193	30216355	0.717514	+
Chr2L_2	994547	995534	contig_227_[organism=Drosophila_willistoni]_[isolate=14030-0811.17]	30216457	30217414	0.867275	+
Chr2L_2	1001109	1002073	contig_227_[organism=Drosophila_willistoni]_[isolate=14030-0811.17]	30254228	30255219	0.897303	+
Chr2L_2	1002366	1003454	contig_227_[organism=Drosophila_willistoni]_[isolate=14030-0811.17]	30255633	30256754	0.913603	+
Chr2L_2	1004114	1005102	contig_227_[organism=Drosophila_willistoni]_[isolate=14030-0811.17]	30257912	30258974	0.913968	+
Chr2L_2	1005115	1005283	contig_227_[organism=Drosophila_willistoni]_[isolate=14030-0811.17]	30258906	30259074	0.672619	+
Chr2L_2	1005943	1006660	contig_227_[organism=Drosophila_willistoni]_[isolate=14030-0811.17]	30257912	30258655	0.909344	+
Chr2L_2	1006649	1006693	contig_227_[organism=Drosophila_willistoni]_[isolate=14030-0811.17]	30258700	30258744	1	+
Chr2L_2	1006695	1006931	contig_227_[organism=Drosophila_willistoni]_[isolate=14030-0811.17]	30258738	30258974	0.771186	+
Chr2L_2	1006944	1009043	contig_227_[organism=Drosophila_willistoni]_[isolate=14030-0811.17]	30258906	30261017	0.945688	+
Chr2L_2	1009116	1009151	contig_227_[organism=Drosophila_willistoni]_[isolate=14030-0811.17]	30261086	30261121	1	+
Chr2L_2	1009164	1009188	contig_227_[organism=Drosophila_willistoni]_[isolate=14030-0811.17]	30261140	30261164	1	+
Chr2L_2	1009189	1009213	contig_227_[organism=Drosophila_willistoni]_[isolate=14030-0811.17]	30261165	30261189	1	+
Chr2L_2	1009220	1009248	contig_227_[organism=Drosophila_willistoni]_[isolate=14030-0811.17]	30261196	30261224	1	+
Chr2L_2	1009315	1009769	contig_227_[organism=Drosophila_willistoni]_[isolate=14030-0811.17]	30261513	30261967	0.861233	+
Chr2L_2	1009842	1009867	contig_227_[organism=Drosophila_willistoni]_[isolate=14030-0811.17]	30262009	30262034	0.36	+
Chr2L_2	1009906	1009970	contig_227_[organism=Drosophila_willistoni]_[isolate=14030-0811.17]	30262072	30262136	1	+
Chr2L_2	1010144	1011054	contig_227_[organism=Drosophila_willistoni]_[isolate=14030-0811.17]	30262201	30263124	0.901099	+
Chr2L_2	1054417	1054581	contig_227_[organism=Drosophila_willistoni]_[isolate=14030-0811.17]	30169834	30169998	0.609756	+
Chr2L_2	1054558	1054828	contig_227_[organism=Drosophila_willistoni]_[isolate=14030-0811.17]	30170005	30170275	0.781481	+
Chr2L_2	1054913	1055852	contig_227_[organism=Drosophila_willistoni]_[isolate=14030-0811.17]	30170193	30171136	0.933972	+
Chr2L_2	1055853	1056056	contig_227_[organism=Drosophila_willistoni]_[isolate=14030-0811.17]	30171137	30171340	0.847291	+
Chr2L_2	1056027	1056531	contig_227_[organism=Drosophila_willistoni]_[isolate=14030-0811.17]	30171489	30172053	0.845238	+
Chr2L_2	1056604	1057134	contig_227_[organism=Drosophila_willistoni]_[isolate=14030-0811.17]	30172167	30172697	0.886792	+
Chr2L_2	1057051	1057357	contig_227_[organism=Drosophila_willistoni]_[isolate=14030-0811.17]	30173071	30173377	0.816993	+
Chr2L_2	1058132	1058647	contig_227_[organism=Drosophila_willistoni]_[isolate=14030-0811.17]	30174056	30174572	0.862136	+
Chr2L_2	1058930	1059410	contig_227_[organism=Drosophila_willistoni]_[isolate=14030-0811.17]	30175233	30175713	0.88125	+
Chr2L_2	1059990	1060761	contig_227_[organism=Drosophila_willistoni]_[isolate=14030-0811.17]	30176306	30177081	0.916991	+
Chr2L_2	1062413	1063281	contig_227_[organism=Drosophila_willistoni]_[isolate=14030-0811.17]	27603189	27603995	0.781106	+
Chr2L_2	1064056	1064086	contig_227_[organism=Drosophila_willistoni]_[isolate=14030-0811.17]	27604236	27604266	1	+
Chr2L_2	1064197	1064229	contig_227_[organism=Drosophila_willistoni]_[isolate=14030-0811.17]	27604320	27604352	1	+
Chr2L_2	1064228	1064258	contig_227_[organism=Drosophila_willistoni]_[isolate=14030-0811.17]	27604357	27604387	1	+
Chr2L_2	1064348	1064385	contig_227_[organism=Drosophila_willistoni]_[isolate=14030-0811.17]	27604456	27604493	1	+
Chr2L_2	1064393	1064446	contig_227_[organism=Drosophila_willistoni]_[isolate=14030-0811.17]	27604497	27604550	1	+
Chr2L_2	1064447	1064471	contig_227_[organism=Drosophila_willistoni]_[isolate=14030-0811.17]	27604551	27604575	1	+
Chr2L_2	1064526	1064558	contig_227_[organism=Drosophila_willistoni]_[isolate=14030-0811.17]	27604629	27604661	1	+
Chr2L_2	1064573	1071006	contig_227_[organism=Drosophila_willistoni]_[isolate=14030-0811.17]	27604676	27611136	0.979947	+
Chr2L_2	1071007	1072884	contig_227_[organism=Drosophila_willistoni]_[isolate=14030-0811.17]	27611137	27612998	0.954182	+
Chr2L_2	1072799	1073174	contig_227_[organism=Drosophila_willistoni]_[isolate=14030-0811.17]	27613035	27613441	0.912	+
Chr2L_2	1073176	1073216	contig_227_[organism=Drosophila_willistoni]_[isolate=14030-0811.17]	27613443	27613483	1	+
Chr2L_2	1073296	1083195	contig_227_[organism=Drosophila_willistoni]_[isolate=14030-0811.17]	27613561	27623454	0.978382	+
Chr2L_2	1083213	1083613	contig_227_[organism=Drosophila_willistoni]_[isolate=14030-0811.17]	27623474	27623878	0.9225	+
Chr2L_2	1083713	1084230	contig_227_[organism=Drosophila_willistoni]_[isolate=14030-0811.17]	27623802	27624318	0.941973	+
Chr2L_2	1084253	1084285	contig_227_[organism=Drosophila_willistoni]_[isolate=14030-0811.17]	27624331	27624363	1	+
Chr2L_2	1084256	1093502	contig_227_[organism=Drosophila_willistoni]_[isolate=14030-0811.17]	27624513	27633752	0.984209	+
Chr2L_2	1093503	1093551	contig_227_[organism=Drosophila_willistoni]_[isolate=14030-0811.17]	27633753	27633801	1	+
Chr2L_2	1093558	1097727	contig_227_[organism=Drosophila_willistoni]_[isolate=14030-0811.17]	27633808	27637973	0.981051	+
Chr2L_2	1099139	1099634	contig_227_[organism=Drosophila_willistoni]_[isolate=14030-0811.17]	27639409	27639904	0.945455	+
Chr2L_2	1099635	1099786	contig_227_[organism=Drosophila_willistoni]_[isolate=14030-0811.17]	27639905	27640056	1	+
Chr2L_2	1099787	1100058	contig_227_[organism=Drosophila_willistoni]_[isolate=14030-0811.17]	27640057	27640328	1	+
Chr2L_2	1100063	1100101	contig_227_[organism=Drosophila_willistoni]_[isolate=14030-0811.17]	27640333	27640371	1	+
Chr2L_2	1105241	1105314	contig_227_[organism=Drosophila_willistoni]_[isolate=14030-0811.17]	27645856	27645929	1	+
Chr2L_2	1105336	1105539	contig_227_[organism=Drosophila_willistoni]_[isolate=14030-0811.17]	27645951	27646154	1	+
Chr2L_2	1105540	1105839	contig_227_[organism=Drosophila_willistoni]_[isolate=14030-0811.17]	27646155	27646454	1	+
Chr2L_2	1107931	1111454	contig_227_[organism=Drosophila_willistoni]_[isolate=14030-0811.17]	27648564	27652096	0.974454	+
Chr2L_2	1112621	1121634	contig_227_[organism=Drosophila_willistoni]_[isolate=14030-0811.17]	27653239	27662254	0.984356	+
Chr2L_2	1121281	1136081	contig_227_[organism=Drosophila_willistoni]_[isolate=14030-0811.17]	27661895	27676673	0.967095	+
Chr2L_2	1136081	1136216	contig_227_[organism=Drosophila_willistoni]_[isolate=14030-0811.17]	27676673	27676808	0.992593	+
Chr2L_2	1136247	1136852	contig_227_[organism=Drosophila_willistoni]_[isolate=14030-0811.17]	27676839	27677440	0.91405	+
Chr2L_2	1136888	1136933	contig_227_[organism=Drosophila_willistoni]_[isolate=14030-0811.17]	27677454	27677499	1	+
Chr2L_2	1136894	1137613	contig_227_[organism=Drosophila_willistoni]_[isolate=14030-0811.17]	27677432	27678112	0.776078	+
Chr2L_2	1137600	1137781	contig_227_[organism=Drosophila_willistoni]_[isolate=14030-0811.17]	27678127	27678308	0.657459	+
Chr2L_2	1137711	1157122	contig_227_[organism=Drosophila_willistoni]_[isolate=14030-0811.17]	27678495	27697905	0.987533	+
Chr2L_2	1157129	1160208	contig_227_[organism=Drosophila_willistoni]_[isolate=14030-0811.17]	27697910	27700989	0.97824	+
Chr2L_2	1160397	1160422	contig_227_[organism=Drosophila_willistoni]_[isolate=14030-0811.17]	27701182	27701207	1	+
Chr2L_2	1160426	1163393	contig_227_[organism=Drosophila_willistoni]_[isolate=14030-0811.17]	27701211	27704170	0.957196	+
Chr2L_2	1163342	1163754	contig_227_[organism=Drosophila_willistoni]_[isolate=14030-0811.17]	27704937	27705344	0.912621	+
Chr2L_2	1163755	1164261	contig_227_[organism=Drosophila_willistoni]_[isolate=14030-0811.17]	27705345	27705875	0.928854	+
Chr2L_2	1164268	1164368	contig_227_[organism=Drosophila_willistoni]_[isolate=14030-0811.17]	27705882	27705982	0.73	+
Chr2L_2	1164290	1166077	contig_227_[organism=Drosophila_willistoni]_[isolate=14030-0811.17]	27705897	27707690	0.95803	+
Chr2L_2	1166081	1166110	contig_227_[organism=Drosophila_willistoni]_[isolate=14030-0811.17]	27707694	27707723	1	+
Chr2L_2	1166129	1166385	contig_227_[organism=Drosophila_willistoni]_[isolate=14030-0811.17]	27707742	27708003	0.863281	+
Chr2L_2	1166346	1166404	contig_227_[organism=Drosophila_willistoni]_[isolate=14030-0811.17]	27708003	27708061	1	+
Chr2L_2	1166459	1166495	contig_227_[organism=Drosophila_willistoni]_[isolate=14030-0811.17]	27708112	27708148	1	+
Chr2L_2	1166496	1166523	contig_227_[organism=Drosophila_willistoni]_[isolate=14030-0811.17]	27708149	27708176	1	+
Chr2L_2	1166496	1167819	contig_227_[organism=Drosophila_willistoni]_[isolate=14030-0811.17]	27708139	27709440	0.945578	+
Chr2L_2	1167820	1168726	contig_227_[organism=Drosophila_willistoni]_[isolate=14030-0811.17]	27709441	27710383	0.967991	+
Chr2L_2	1168774	1170053	contig_227_[organism=Drosophila_willistoni]_[isolate=14030-0811.17]	27710520	27711791	0.940579	+
Chr2L_2	1170077	1170282	contig_227_[organism=Drosophila_willistoni]_[isolate=14030-0811.17]	27711817	27712031	0.765854	+
Chr2L_2	1170225	1171243	contig_227_[organism=Drosophila_willistoni]_[isolate=14030-0811.17]	27712504	27713536	0.879175	+
Chr2L_2	1171244	1176359	contig_227_[organism=Drosophila_willistoni]_[isolate=14030-0811.17]	27713537	27718619	0.954839	+
Chr2L_2	1176326	1176893	contig_227_[organism=Drosophila_willistoni]_[isolate=14030-0811.17]	27718547	27719114	0.869489	+
Chr2L_2	1176903	1176943	contig_227_[organism=Drosophila_willistoni]_[isolate=14030-0811.17]	27719120	27719160	1	+
Chr2L_2	1176956	1176983	contig_227_[organism=Drosophila_willistoni]_[isolate=14030-0811.17]	27719198	27719225	1	+
Chr2L_2	1176988	1177930	contig_227_[organism=Drosophila_willistoni]_[isolate=14030-0811.17]	27719230	27720205	0.910828	+
Chr2L_2	1177931	1178012	contig_227_[organism=Drosophila_willistoni]_[isolate=14030-0811.17]	27720206	27720287	1	+
Chr2L_2	1178018	1178059	contig_227_[organism=Drosophila_willistoni]_[isolate=14030-0811.17]	27720293	27720334	1	+
Chr2L_2	1178060	1178086	contig_227_[organism=Drosophila_willistoni]_[isolate=14030-0811.17]	27720335	27720361	1	+
Chr2L_2	1178086	1178548	contig_227_[organism=Drosophila_willistoni]_[isolate=14030-0811.17]	27720385	27720851	0.852814	+
Chr2L_2	1178548	1183179	contig_227_[organism=Drosophila_willistoni]_[isolate=14030-0811.17]	27720860	27725491	0.968041	+
Chr2L_2	1183171	1184935	contig_227_[organism=Drosophila_willistoni]_[isolate=14030-0811.17]	27725501	27727270	0.904195	+
Chr2L_2	1185708	1186252	contig_227_[organism=Drosophila_willistoni]_[isolate=14030-0811.17]	27727246	27727795	0.889706	+
Chr2L_2	1186461	1188060	contig_227_[organism=Drosophila_willistoni]_[isolate=14030-0811.17]	27727903	27729488	0.938712	+
Chr2L_2	1188109	1188489	contig_227_[organism=Drosophila_willistoni]_[isolate=14030-0811.17]	27729542	27729920	0.897368	+
Chr2L_2	1188510	1188538	contig_227_[organism=Drosophila_willistoni]_[isolate=14030-0811.17]	27729939	27729967	0.321429	+
Chr2L_2	1188606	1188634	contig_227_[organism=Drosophila_willistoni]_[isolate=14030-0811.17]	27730033	27730061	1	+
Chr2L_2	1188659	1188706	contig_227_[organism=Drosophila_willistoni]_[isolate=14030-0811.17]	27730086	27730133	1	+
Chr2L_2	1188707	1188734	contig_227_[organism=Drosophila_willistoni]_[isolate=14030-0811.17]	27730134	27730161	1	+
Chr2L_2	1188753	1189887	contig_227_[organism=Drosophila_willistoni]_[isolate=14030-0811.17]	27730179	27731310	0.962081	+
Chr2L_2	1190317	1190727	contig_227_[organism=Drosophila_willistoni]_[isolate=14030-0811.17]	27731324	27731740	0.926829	+
Chr2L_2	1190386	1190438	contig_227_[organism=Drosophila_willistoni]_[isolate=14030-0811.17]	27731393	27731445	1	+
Chr2L_2	1190447	1190603	contig_227_[organism=Drosophila_willistoni]_[isolate=14030-0811.17]	27731460	27731616	1	+
Chr2L_2	1190604	1192484	contig_227_[organism=Drosophila_willistoni]_[isolate=14030-0811.17]	27731617	27733494	0.967553	+
Chr2L_2	1192516	1192551	contig_227_[organism=Drosophila_willistoni]_[isolate=14030-0811.17]	27733530	27733565	1	+
Chr2L_2	1192519	1192811	contig_227_[organism=Drosophila_willistoni]_[isolate=14030-0811.17]	27733525	27733817	0.791096	+
Chr2L_2	1192965	1192998	contig_227_[organism=Drosophila_willistoni]_[isolate=14030-0811.17]	27733969	27734002	1	+
Chr2L_2	1193033	1194532	contig_227_[organism=Drosophila_willistoni]_[isolate=14030-0811.17]	27734022	27735530	0.953302	+
Chr2L_2	1193567	1193604	contig_227_[organism=Drosophila_willistoni]_[isolate=14030-0811.17]	27734556	27734593	1	+
Chr2L_2	1193607	1193690	contig_227_[organism=Drosophila_willistoni]_[isolate=14030-0811.17]	27734605	27734688	1	+
Chr2L_2	1193691	1193966	contig_227_[organism=Drosophila_willistoni]_[isolate=14030-0811.17]	27734689	27734964	1	+
Chr2L_2	1193974	1194394	contig_227_[organism=Drosophila_willistoni]_[isolate=14030-0811.17]	27734972	27735392	1	+
Chr2L_2	1194414	1194806	contig_227_[organism=Drosophila_willistoni]_[isolate=14030-0811.17]	27735412	27735816	0.890306	+
Chr2L_2	1194805	1194829	contig_227_[organism=Drosophila_willistoni]_[isolate=14030-0811.17]	27735846	27735870	1	+
Chr2L_2	1194831	1194864	contig_227_[organism=Drosophila_willistoni]_[isolate=14030-0811.17]	27735872	27735905	1	+
Chr2L_2	1194905	1195127	contig_227_[organism=Drosophila_willistoni]_[isolate=14030-0811.17]	27735957	27736179	0.738739	+
Chr2L_2	1194907	1194946	contig_227_[organism=Drosophila_willistoni]_[isolate=14030-0811.17]	27735949	27735988	1	+
Chr2L_2	1194988	1195127	contig_227_[organism=Drosophila_willistoni]_[isolate=14030-0811.17]	27736040	27736179	0.784173	+
Chr2L_2	1195067	1198863	contig_227_[organism=Drosophila_willistoni]_[isolate=14030-0811.17]	27736244	27740028	0.953899	+
Chr2L_2	1198853	1198899	contig_227_[organism=Drosophila_willistoni]_[isolate=14030-0811.17]	27740029	27740075	1	+
Chr2L_2	1198912	1198937	contig_227_[organism=Drosophila_willistoni]_[isolate=14030-0811.17]	27740088	27740113	1	+
Chr2L_2	1198937	1198963	contig_227_[organism=Drosophila_willistoni]_[isolate=14030-0811.17]	27740113	27740139	1	+
Chr2L_2	1199024	1199053	contig_227_[organism=Drosophila_willistoni]_[isolate=14030-0811.17]	27740215	27740244	1	+
Chr2L_2	1199058	1204134	contig_227_[organism=Drosophila_willistoni]_[isolate=14030-0811.17]	27740247	27745274	0.963948	+
Chr2L_2	1204094	1204789	contig_227_[organism=Drosophila_willistoni]_[isolate=14030-0811.17]	27745228	27745922	0.906475	+
Chr2L_2	1204762	1205210	contig_227_[organism=Drosophila_willistoni]_[isolate=14030-0811.17]	27745884	27746305	0.799107	+
Chr2L_2	1205241	1206089	contig_227_[organism=Drosophila_willistoni]_[isolate=14030-0811.17]	27746305	27747149	0.872642	+
Chr2L_2	1206190	1206215	contig_227_[organism=Drosophila_willistoni]_[isolate=14030-0811.17]	27747249	27747274	1	+
Chr2L_2	1206245	1206271	contig_227_[organism=Drosophila_willistoni]_[isolate=14030-0811.17]	27747304	27747330	1	+
Chr2L_2	1206269	1207419	contig_227_[organism=Drosophila_willistoni]_[isolate=14030-0811.17]	27747332	27748491	0.945217	+
Chr2L_2	1207583	1207934	contig_227_[organism=Drosophila_willistoni]_[isolate=14030-0811.17]	27748533	27748885	0.706553	+
Chr2L_2	1209934	1210204	contig_227_[organism=Drosophila_willistoni]_[isolate=14030-0811.17]	27749048	27749318	0.751852	+
Chr2L_2	1210289	1211295	contig_227_[organism=Drosophila_willistoni]_[isolate=14030-0811.17]	27749351	27750356	0.95328	+
Chr2L_2	1211340	1211822	contig_227_[organism=Drosophila_willistoni]_[isolate=14030-0811.17]	27750401	27750898	0.890041	+
Chr2L_2	1211829	1212291	contig_227_[organism=Drosophila_willistoni]_[isolate=14030-0811.17]	27750880	27751342	0.833333	+
Chr2L_2	1212233	1213171	contig_227_[organism=Drosophila_willistoni]_[isolate=14030-0811.17]	27751115	27752036	0.865672	+
Chr2L_2	1213278	1213306	contig_227_[organism=Drosophila_willistoni]_[isolate=14030-0811.17]	27752165	27752193	1	+
Chr2L_2	1213334	1213374	contig_227_[organism=Drosophila_willistoni]_[isolate=14030-0811.17]	27752221	27752261	1	+
Chr2L_2	1213381	1213407	contig_227_[organism=Drosophila_willistoni]_[isolate=14030-0811.17]	27752280	27752306	1	+
Chr2L_2	1213441	1214766	contig_227_[organism=Drosophila_willistoni]_[isolate=14030-0811.17]	27752341	27753700	0.94566	+
Chr2L_2	1214570	1214604	contig_227_[organism=Drosophila_willistoni]_[isolate=14030-0811.17]	27753482	27753516	1	+
Chr2L_2	1214616	1214683	contig_227_[organism=Drosophila_willistoni]_[isolate=14030-0811.17]	27753550	27753617	1	+
Chr2L_2	1214741	1214918	contig_227_[organism=Drosophila_willistoni]_[isolate=14030-0811.17]	27753700	27753877	0.661017	+
Chr2L_2	1214932	1214956	contig_227_[organism=Drosophila_willistoni]_[isolate=14030-0811.17]	27753910	27753934	1	+
Chr2L_2	1214957	1214982	contig_227_[organism=Drosophila_willistoni]_[isolate=14030-0811.17]	27753935	27753960	1	+
Chr2L_2	1215058	1217227	contig_227_[organism=Drosophila_willistoni]_[isolate=14030-0811.17]	27754033	27756222	0.936837	+
Chr2L_2	1217435	1217459	contig_227_[organism=Drosophila_willistoni]_[isolate=14030-0811.17]	27756320	27756344	1	+
Chr2L_2	1217460	1217526	contig_227_[organism=Drosophila_willistoni]_[isolate=14030-0811.17]	27756345	27756411	1	+
Chr2L_2	1217597	1219340	contig_227_[organism=Drosophila_willistoni]_[isolate=14030-0811.17]	27756499	27758239	0.958692	+
Chr2L_2	1219372	1220851	contig_227_[organism=Drosophila_willistoni]_[isolate=14030-0811.17]	27758269	27759759	0.950642	+
Chr2L_2	1220851	1220883	contig_227_[organism=Drosophila_willistoni]_[isolate=14030-0811.17]	27759759	27759791	1	+
Chr2L_2	1220949	1221244	contig_227_[organism=Drosophila_willistoni]_[isolate=14030-0811.17]	27759866	27760161	0.688136	+
Chr2L_2	1221254	1221281	contig_227_[organism=Drosophila_willistoni]_[isolate=14030-0811.17]	27760138	27760165	1	+
Chr2L_2	1222365	1222518	contig_227_[organism=Drosophila_willistoni]_[isolate=14030-0811.17]	27760431	27760584	0.575163	+
Chr2L_2	1222518	1223798	contig_227_[organism=Drosophila_willistoni]_[isolate=14030-0811.17]	27760576	27761861	0.927344	+
Chr2L_2	1223807	1223852	contig_227_[organism=Drosophila_willistoni]_[isolate=14030-0811.17]	27761907	27761952	1	+
Chr2L_2	1223881	1224035	contig_227_[organism=Drosophila_willistoni]_[isolate=14030-0811.17]	27761926	27762080	0.597403	+
Chr2L_2	1224140	1224301	contig_227_[organism=Drosophila_willistoni]_[isolate=14030-0811.17]	27762356	27762517	0.639752	+
Chr2L_2	1224311	1224346	contig_227_[organism=Drosophila_willistoni]_[isolate=14030-0811.17]	27762494	27762529	1	+
Chr2L_2	1224364	1225378	contig_227_[organism=Drosophila_willistoni]_[isolate=14030-0811.17]	27762516	27763531	0.923077	+
Chr2L_2	1225467	1225839	contig_227_[organism=Drosophila_willistoni]_[isolate=14030-0811.17]	27763617	27763972	0.744624	+
Chr2L_2	1225782	1226189	contig_227_[organism=Drosophila_willistoni]_[isolate=14030-0811.17]	27764377	27764778	0.776413	+
Chr2L_2	1226165	1226298	contig_227_[organism=Drosophila_willistoni]_[isolate=14030-0811.17]	27764737	27764870	0.571429	+
Chr2L_2	1226485	1228072	contig_227_[organism=Drosophila_willistoni]_[isolate=14030-0811.17]	27764825	27766424	0.912413	+
Chr2L_2	1227908	1227946	contig_227_[organism=Drosophila_willistoni]_[isolate=14030-0811.17]	27766244	27766282	1	+
Chr2L_2	1228001	1228032	contig_227_[organism=Drosophila_willistoni]_[isolate=14030-0811.17]	27766353	27766384	1	+
Chr2L_2	1228026	1228426	contig_227_[organism=Drosophila_willistoni]_[isolate=14030-0811.17]	27766384	27766784	0.925	+
Chr2L_2	1228427	1229222	contig_227_[organism=Drosophila_willistoni]_[isolate=14030-0811.17]	27766785	27767578	0.961006	+
Chr2L_2	1229192	1229373	contig_227_[organism=Drosophila_willistoni]_[isolate=14030-0811.17]	27767540	27767721	0.696133	+
Chr2L_2	1229302	1231835	contig_227_[organism=Drosophila_willistoni]_[isolate=14030-0811.17]	27767783	27770328	0.959732	+
Chr2L_2	1231853	1232095	contig_227_[organism=Drosophila_willistoni]_[isolate=14030-0811.17]	27770334	27770575	0.719008	+
Chr2L_2	1232859	1233006	contig_227_[organism=Drosophila_willistoni]_[isolate=14030-0811.17]	27770525	27770672	0.612245	+
Chr2L_2	1232999	1234315	contig_227_[organism=Drosophila_willistoni]_[isolate=14030-0811.17]	27770881	27772205	0.962006	+
Chr2L_2	1234501	1234626	contig_227_[organism=Drosophila_willistoni]_[isolate=14030-0811.17]	27773124	27773249	0.56	+
Chr2L_2	1234597	1237222	contig_227_[organism=Drosophila_willistoni]_[isolate=14030-0811.17]	27773494	27776072	0.94019	+
Chr2L_2	1238082	1239323	contig_227_[organism=Drosophila_willistoni]_[isolate=14030-0811.17]	27776115	27777347	0.936342	+
Chr2L_2	1239371	1242055	contig_227_[organism=Drosophila_willistoni]_[isolate=14030-0811.17]	27777401	27780117	0.942623	+
Chr2L_2	1242718	1242925	contig_227_[organism=Drosophila_willistoni]_[isolate=14030-0811.17]	27780035	27780242	0.690821	+
Chr2L_2	1242929	1245118	contig_227_[organism=Drosophila_willistoni]_[isolate=14030-0811.17]	27780254	27782467	0.929648	+
Chr2L_2	1244950	1244992	contig_227_[organism=Drosophila_willistoni]_[isolate=14030-0811.17]	27782271	27782313	1	+
Chr2L_2	1245039	1245819	contig_227_[organism=Drosophila_willistoni]_[isolate=14030-0811.17]	27782389	27783168	0.974359	+
Chr2L_2	1245820	1246117	contig_227_[organism=Drosophila_willistoni]_[isolate=14030-0811.17]	27783169	27783438	0.808081	+
Chr2L_2	1246322	1246348	contig_227_[organism=Drosophila_willistoni]_[isolate=14030-0811.17]	27783587	27783613	1	+
Chr2L_2	1246396	1246431	contig_227_[organism=Drosophila_willistoni]_[isolate=14030-0811.17]	27783676	27783711	1	+
Chr2L_2	1246448	1246781	contig_227_[organism=Drosophila_willistoni]_[isolate=14030-0811.17]	27783728	27784049	0.762763	+
Chr2L_2	1246755	1246793	contig_227_[organism=Drosophila_willistoni]_[isolate=14030-0811.17]	27784137	27784175	1	+
Chr2L_2	1246795	1248091	contig_227_[organism=Drosophila_willistoni]_[isolate=14030-0811.17]	27784168	27785465	0.964506	+
Chr2L_2	1248109	1248181	contig_227_[organism=Drosophila_willistoni]_[isolate=14030-0811.17]	27785483	27785555	1	+
Chr2L_2	1248223	1248258	contig_227_[organism=Drosophila_willistoni]_[isolate=14030-0811.17]	27785630	27785665	1	+
Chr2L_2	1248275	1249198	contig_227_[organism=Drosophila_willistoni]_[isolate=14030-0811.17]	27785674	27786595	0.906826	+
Chr2L_2	1249270	1249336	contig_227_[organism=Drosophila_willistoni]_[isolate=14030-0811.17]	27786613	27786679	1	+
Chr2L_2	1249336	1249566	contig_227_[organism=Drosophila_willistoni]_[isolate=14030-0811.17]	27786678	27786908	0.8	+
Chr2L_2	1249471	1250532	contig_227_[organism=Drosophila_willistoni]_[isolate=14030-0811.17]	27786792	27787859	0.937795	+
Chr2L_2	1250357	1252654	contig_227_[organism=Drosophila_willistoni]_[isolate=14030-0811.17]	27787678	27790005	0.929473	+
Chr2L_2	1252659	1254530	contig_227_[organism=Drosophila_willistoni]_[isolate=14030-0811.17]	27790011	27791882	0.960983	+
Chr2L_2	1254589	1254613	contig_227_[organism=Drosophila_willistoni]_[isolate=14030-0811.17]	27791939	27791963	1	+
Chr2L_2	1254635	1256378	contig_227_[organism=Drosophila_willistoni]_[isolate=14030-0811.17]	27791983	27793738	0.969019	+
Chr2L_2	1256374	1256836	contig_227_[organism=Drosophila_willistoni]_[isolate=14030-0811.17]	27793748	27794210	0.854978	+
Chr2L_2	1256379	1256419	contig_227_[organism=Drosophila_willistoni]_[isolate=14030-0811.17]	27793739	27793779	1	+
Chr2L_2	1256443	1257318	contig_227_[organism=Drosophila_willistoni]_[isolate=14030-0811.17]	27793817	27794677	0.902857	+
Chr2L_2	1257325	1257359	contig_227_[organism=Drosophila_willistoni]_[isolate=14030-0811.17]	27794678	27794712	1	+
Chr2L_2	1257383	1259058	contig_227_[organism=Drosophila_willistoni]_[isolate=14030-0811.17]	27794734	27796441	0.942687	+
Chr2L_2	1259103	1259134	contig_227_[organism=Drosophila_willistoni]_[isolate=14030-0811.17]	27796482	27796513	1	+
Chr2L_2	1259135	1259427	contig_227_[organism=Drosophila_willistoni]_[isolate=14030-0811.17]	27796545	27796837	0.763699	+
Chr2L_2	1259428	1259455	contig_227_[organism=Drosophila_willistoni]_[isolate=14030-0811.17]	27796839	27796866	1	+
Chr2L_2	1259512	1259536	contig_227_[organism=Drosophila_willistoni]_[isolate=14030-0811.17]	27796919	27796943	1	+
Chr2L_2	1259537	1260798	contig_227_[organism=Drosophila_willistoni]_[isolate=14030-0811.17]	27796944	27798209	0.966693	+
Chr2L_2	1260808	1260873	contig_227_[organism=Drosophila_willistoni]_[isolate=14030-0811.17]	27798223	27798288	1	+
Chr2L_2	1260970	1260997	contig_227_[organism=Drosophila_willistoni]_[isolate=14030-0811.17]	27798400	27798427	1	+
Chr2L_2	1261262	1262340	contig_227_[organism=Drosophila_willistoni]_[isolate=14030-0811.17]	27798478	27799552	0.957328	+
Chr2L_2	1262337	1262483	contig_227_[organism=Drosophila_willistoni]_[isolate=14030-0811.17]	27799552	27799699	0.726027	+
Chr2L_2	1262484	1262557	contig_227_[organism=Drosophila_willistoni]_[isolate=14030-0811.17]	27799700	27799773	1	+
Chr2L_2	1262570	1266128	contig_227_[organism=Drosophila_willistoni]_[isolate=14030-0811.17]	27799787	27803361	0.937605	+
Chr2L_2	1266310	1266938	contig_227_[organism=Drosophila_willistoni]_[isolate=14030-0811.17]	27803543	27804181	0.840764	+
Chr2L_2	1267802	1270518	contig_227_[organism=Drosophila_willistoni]_[isolate=14030-0811.17]	27804310	27807052	0.959499	+
Chr2L_2	1270549	1270582	contig_227_[organism=Drosophila_willistoni]_[isolate=14030-0811.17]	27807088	27807121	1	+
Chr2L_2	1270601	1270626	contig_227_[organism=Drosophila_willistoni]_[isolate=14030-0811.17]	27807131	27807156	1	+
Chr2L_2	1270603	1270871	contig_227_[organism=Drosophila_willistoni]_[isolate=14030-0811.17]	27807118	27807386	0.75	+
Chr2L_2	1270919	1273221	contig_227_[organism=Drosophila_willistoni]_[isolate=14030-0811.17]	27807435	27809753	0.966985	+
Chr2L_2	1273211	1273247	contig_227_[organism=Drosophila_willistoni]_[isolate=14030-0811.17]	27809771	27809807	1	+
Chr2L_2	1273464	1273661	contig_227_[organism=Drosophila_willistoni]_[isolate=14030-0811.17]	27810490	27810687	0.685279	+
Chr2L_2	1273987	1276954	contig_227_[organism=Drosophila_willistoni]_[isolate=14030-0811.17]	27810824	27813801	0.946073	+
Chr2L_2	1276966	1276991	contig_227_[organism=Drosophila_willistoni]_[isolate=14030-0811.17]	27813809	27813834	1	+
Chr2L_2	1277046	1278529	contig_227_[organism=Drosophila_willistoni]_[isolate=14030-0811.17]	27813930	27815406	0.936615	+
Chr2L_2	1278101	1278134	contig_227_[organism=Drosophila_willistoni]_[isolate=14030-0811.17]	27814971	27815004	1	+
Chr2L_2	1278259	1278307	contig_227_[organism=Drosophila_willistoni]_[isolate=14030-0811.17]	27815136	27815184	1	+
Chr2L_2	1278406	1278437	contig_227_[organism=Drosophila_willistoni]_[isolate=14030-0811.17]	27815283	27815314	1	+
Chr2L_2	1278487	1279026	contig_227_[organism=Drosophila_willistoni]_[isolate=14030-0811.17]	27815369	27815915	0.844156	+
Chr2L_2	1279103	1279630	contig_227_[organism=Drosophila_willistoni]_[isolate=14030-0811.17]	27816086	27816628	0.891841	+
Chr2L_2	1279654	1279681	contig_227_[organism=Drosophila_willistoni]_[isolate=14030-0811.17]	27816676	27816703	1	+
Chr2L_2	1279742	1279805	contig_227_[organism=Drosophila_willistoni]_[isolate=14030-0811.17]	27816842	27816905	1	+
Chr2L_2	1280051	1282211	contig_227_[organism=Drosophila_willistoni]_[isolate=14030-0811.17]	27817126	27819283	0.906481	+
Chr2L_2	1282372	1285057	contig_227_[organism=Drosophila_willistoni]_[isolate=14030-0811.17]	27819474	27822152	0.96797	+
Chr2L_2	1285073	1286695	contig_227_[organism=Drosophila_willistoni]_[isolate=14030-0811.17]	27822169	27823793	0.797164	+
Chr2L_2	1286653	1286705	contig_227_[organism=Drosophila_willistoni]_[isolate=14030-0811.17]	27823800	27823852	1	+
Chr2L_2	1286787	1286860	contig_227_[organism=Drosophila_willistoni]_[isolate=14030-0811.17]	27823867	27823940	1	+
Chr2L_2	1286895	1286928	contig_227_[organism=Drosophila_willistoni]_[isolate=14030-0811.17]	27823941	27823974	1	+
Chr2L_2	1287188	1287852	contig_227_[organism=Drosophila_willistoni]_[isolate=14030-0811.17]	27824215	27824858	0.801205	+
Chr2L_2	1287876	1288027	contig_227_[organism=Drosophila_willistoni]_[isolate=14030-0811.17]	27824881	27825032	0.582781	+
Chr2L_2	1288028	1289018	contig_227_[organism=Drosophila_willistoni]_[isolate=14030-0811.17]	27824977	27825942	0.889899	+
Chr2L_2	1290420	1291853	contig_227_[organism=Drosophila_willistoni]_[isolate=14030-0811.17]	27826639	27828066	0.935101	+
Chr2L_2	1297485	1299113	contig_227_[organism=Drosophila_willistoni]_[isolate=14030-0811.17]	27828225	27829853	0.945946	+
Chr2L_2	1299121	1299176	contig_227_[organism=Drosophila_willistoni]_[isolate=14030-0811.17]	27829898	27829953	1	+
Chr2L_2	1299184	1299211	contig_227_[organism=Drosophila_willistoni]_[isolate=14030-0811.17]	27829961	27829988	1	+
Chr2L_2	1299230	1299258	contig_227_[organism=Drosophila_willistoni]_[isolate=14030-0811.17]	27830008	27830036	1	+
Chr2L_2	1299283	1300626	contig_227_[organism=Drosophila_willistoni]_[isolate=14030-0811.17]	27830046	27831413	0.938198	+
Chr2L_2	1300637	1300665	contig_227_[organism=Drosophila_willistoni]_[isolate=14030-0811.17]	27831416	27831444	1	+
Chr2L_2	1300790	1305259	contig_227_[organism=Drosophila_willistoni]_[isolate=14030-0811.17]	27831490	27835895	0.94473	+
Chr2L_2	1305212	1306993	contig_227_[organism=Drosophila_willistoni]_[isolate=14030-0811.17]	27836475	27838288	0.95452	+
Chr2L_2	1306911	1307296	contig_227_[organism=Drosophila_willistoni]_[isolate=14030-0811.17]	27838192	27838577	0.818182	+
Chr2L_2	1307287	1307768	contig_227_[organism=Drosophila_willistoni]_[isolate=14030-0811.17]	27839409	27839912	0.756757	+
Chr2L_2	1308645	1308987	contig_227_[organism=Drosophila_willistoni]_[isolate=14030-0811.17]	27839105	27839476	0.824561	+
Chr2L_2	1310816	1311203	contig_227_[organism=Drosophila_willistoni]_[isolate=14030-0811.17]	27842744	27843156	0.824289	+
Chr2L_2	1311204	1315652	contig_227_[organism=Drosophila_willistoni]_[isolate=14030-0811.17]	27843164	27847610	0.969874	+
Chr2L_2	1315681	1318203	contig_227_[organism=Drosophila_willistoni]_[isolate=14030-0811.17]	27847653	27850167	0.929025	+
Chr2L_2	1318199	1318476	contig_227_[organism=Drosophila_willistoni]_[isolate=14030-0811.17]	27850167	27850433	0.740072	+
Chr2L_2	1318471	1323106	contig_227_[organism=Drosophila_willistoni]_[isolate=14030-0811.17]	27850434	27855076	0.951888	+
Chr2L_2	1323248	1323885	contig_227_[organism=Drosophila_willistoni]_[isolate=14030-0811.17]	27855056	27855705	0.905808	+
Chr2L_2	1323922	1324285	contig_227_[organism=Drosophila_willistoni]_[isolate=14030-0811.17]	27855720	27856082	0.862259	+
Chr2L_2	1324366	1324616	contig_227_[organism=Drosophila_willistoni]_[isolate=14030-0811.17]	27856210	27856468	0.768	+
Chr2L_2	1324634	1325011	contig_227_[organism=Drosophila_willistoni]_[isolate=14030-0811.17]	27856519	27856896	0.917772	+
Chr2L_2	1324642	1324670	contig_227_[organism=Drosophila_willistoni]_[isolate=14030-0811.17]	27856518	27856546	1	+
Chr2L_2	1324692	1324821	contig_227_[organism=Drosophila_willistoni]_[isolate=14030-0811.17]	27856577	27856706	1	+
Chr2L_2	1324822	1324901	contig_227_[organism=Drosophila_willistoni]_[isolate=14030-0811.17]	27856707	27856786	1	+
Chr2L_2	1324902	1325970	contig_227_[organism=Drosophila_willistoni]_[isolate=14030-0811.17]	27856787	27857875	0.96161	+
Chr2L_2	1325980	1326026	contig_227_[organism=Drosophila_willistoni]_[isolate=14030-0811.17]	27857881	27857927	1	+
Chr2L_2	1325990	1326841	contig_227_[organism=Drosophila_willistoni]_[isolate=14030-0811.17]	27857885	27858734	0.952996	+
Chr2L_2	1326842	1326899	contig_227_[organism=Drosophila_willistoni]_[isolate=14030-0811.17]	27858735	27858792	1	+
Chr2L_2	1326926	1326966	contig_227_[organism=Drosophila_willistoni]_[isolate=14030-0811.17]	27858797	27858837	1	+
Chr2L_2	1327000	1328471	contig_227_[organism=Drosophila_willistoni]_[isolate=14030-0811.17]	27858869	27860337	0.936098	+
Chr2L_2	1328503	1328529	contig_227_[organism=Drosophila_willistoni]_[isolate=14030-0811.17]	27860369	27860395	1	+
Chr2L_2	1328535	1329097	contig_227_[organism=Drosophila_willistoni]_[isolate=14030-0811.17]	27860408	27860954	0.822954	+
Chr2L_2	1329770	1329803	contig_227_[organism=Drosophila_willistoni]_[isolate=14030-0811.17]	27860920	27860953	1	+
Chr2L_2	1329809	1329846	contig_227_[organism=Drosophila_willistoni]_[isolate=14030-0811.17]	27860949	27860986	1	+
Chr2L_2	1329835	1331931	contig_227_[organism=Drosophila_willistoni]_[isolate=14030-0811.17]	27861017	27863100	0.95229	+
Chr2L_2	1332504	1332537	contig_227_[organism=Drosophila_willistoni]_[isolate=14030-0811.17]	27863773	27863806	1	+
Chr2L_2	1332599	1333767	contig_227_[organism=Drosophila_willistoni]_[isolate=14030-0811.17]	27863840	27865010	0.964041	+
Chr2L_2	1333775	1333831	contig_227_[organism=Drosophila_willistoni]_[isolate=14030-0811.17]	27865018	27865074	1	+
Chr2L_2	1333839	1336410	contig_227_[organism=Drosophila_willistoni]_[isolate=14030-0811.17]	27865071	27867607	0.944769	+
Chr2L_2	1336419	1338075	contig_227_[organism=Drosophila_willistoni]_[isolate=14030-0811.17]	27867615	27869272	0.982488	+
Chr2L_2	1338113	1338148	contig_227_[organism=Drosophila_willistoni]_[isolate=14030-0811.17]	27869309	27869344	0.314286	+
Chr2L_2	1338154	1338226	contig_227_[organism=Drosophila_willistoni]_[isolate=14030-0811.17]	27869350	27869422	1	+
Chr2L_2	1338244	1339963	contig_227_[organism=Drosophila_willistoni]_[isolate=14030-0811.17]	27869440	27871171	0.976149	+
Chr2L_2	1338328	1338363	contig_227_[organism=Drosophila_willistoni]_[isolate=14030-0811.17]	27869524	27869559	1	+
Chr2L_2	1338371	1338643	contig_227_[organism=Drosophila_willistoni]_[isolate=14030-0811.17]	27869579	27869851	1	+
Chr2L_2	1338644	1338872	contig_227_[organism=Drosophila_willistoni]_[isolate=14030-0811.17]	27869852	27870080	1	+
Chr2L_2	1338918	1338951	contig_227_[organism=Drosophila_willistoni]_[isolate=14030-0811.17]	27870126	27870159	1	+
Chr2L_2	1339014	1339070	contig_227_[organism=Drosophila_willistoni]_[isolate=14030-0811.17]	27870222	27870278	1	+
Chr2L_2	1339116	1341471	contig_227_[organism=Drosophila_willistoni]_[isolate=14030-0811.17]	27870324	27872699	0.970701	+
Chr2L_2	1341470	1343016	contig_227_[organism=Drosophila_willistoni]_[isolate=14030-0811.17]	27872720	27874268	0.955369	+
Chr2L_2	1343017	1343072	contig_227_[organism=Drosophila_willistoni]_[isolate=14030-0811.17]	27874269	27874324	1	+
Chr2L_2	1343150	1343180	contig_227_[organism=Drosophila_willistoni]_[isolate=14030-0811.17]	27874410	27874440	1	+
Chr2L_2	1343181	1346100	contig_227_[organism=Drosophila_willistoni]_[isolate=14030-0811.17]	27874441	27877376	0.992121	+
Chr2L_2	1344263	1344305	contig_227_[organism=Drosophila_willistoni]_[isolate=14030-0811.17]	27875525	27875567	1	+
Chr2L_2	1344315	1344447	contig_227_[organism=Drosophila_willistoni]_[isolate=14030-0811.17]	27875591	27875723	1	+
Chr2L_2	1344448	1344616	contig_227_[organism=Drosophila_willistoni]_[isolate=14030-0811.17]	27875724	27875892	1	+
Chr2L_2	1344636	1344774	contig_227_[organism=Drosophila_willistoni]_[isolate=14030-0811.17]	27875912	27876050	1	+
Chr2L_2	1344897	1345033	contig_227_[organism=Drosophila_willistoni]_[isolate=14030-0811.17]	27876173	27876309	1	+
Chr2L_2	1345061	1345200	contig_227_[organism=Drosophila_willistoni]_[isolate=14030-0811.17]	27876337	27876476	1	+
Chr2L_2	1345211	1345286	contig_227_[organism=Drosophila_willistoni]_[isolate=14030-0811.17]	27876487	27876562	1	+
Chr2L_2	1345293	1345426	contig_227_[organism=Drosophila_willistoni]_[isolate=14030-0811.17]	27876569	27876702	1	+
Chr2L_2	1345435	1346100	contig_227_[organism=Drosophila_willistoni]_[isolate=14030-0811.17]	27876711	27877376	0.989474	+
Chr2L_2	1346101	1347004	contig_227_[organism=Drosophila_willistoni]_[isolate=14030-0811.17]	27877377	27878276	0.947951	+
Chr2L_2	1346979	1347013	contig_227_[organism=Drosophila_willistoni]_[isolate=14030-0811.17]	27878294	27878328	1	+
Chr2L_2	1347022	1347047	contig_227_[organism=Drosophila_willistoni]_[isolate=14030-0811.17]	27878346	27878371	1	+
Chr2L_2	1347340	1347374	contig_227_[organism=Drosophila_willistoni]_[isolate=14030-0811.17]	27879261	27879295	1	+
Chr2L_2	1347384	1347421	contig_227_[organism=Drosophila_willistoni]_[isolate=14030-0811.17]	27879309	27879346	1	+
Chr2L_2	1347422	1347471	contig_227_[organism=Drosophila_willistoni]_[isolate=14030-0811.17]	27879347	27879396	1	+
Chr2L_2	1347575	1347600	contig_227_[organism=Drosophila_willistoni]_[isolate=14030-0811.17]	27879492	27879517	1	+
Chr2L_2	1347616	1347701	contig_227_[organism=Drosophila_willistoni]_[isolate=14030-0811.17]	27879514	27879599	1	+
Chr2L_2	1347710	1347769	contig_227_[organism=Drosophila_willistoni]_[isolate=14030-0811.17]	27879604	27879663	1	+
Chr2L_2	1347792	1349577	contig_227_[organism=Drosophila_willistoni]_[isolate=14030-0811.17]	27879690	27881472	0.984314	+
Chr2L_2	1350089	1350351	contig_227_[organism=Drosophila_willistoni]_[isolate=14030-0811.17]	27891070	27891327	0.80916	+
Chr2L_2	1350390	1350455	contig_227_[organism=Drosophila_willistoni]_[isolate=14030-0811.17]	27891366	27891431	1	+
Chr2L_2	1350504	1350546	contig_227_[organism=Drosophila_willistoni]_[isolate=14030-0811.17]	27891481	27891523	1	+
Chr2L_2	1350594	1352780	contig_227_[organism=Drosophila_willistoni]_[isolate=14030-0811.17]	27891571	27893760	0.971638	+
Chr2L_2	1352781	1353581	contig_227_[organism=Drosophila_willistoni]_[isolate=14030-0811.17]	27893761	27894557	0.9475	+
Chr2L_2	1353660	1354650	contig_227_[organism=Drosophila_willistoni]_[isolate=14030-0811.17]	27894536	27895536	0.933333	+
Chr2L_2	1354671	1354721	contig_227_[organism=Drosophila_willistoni]_[isolate=14030-0811.17]	27895599	27895649	1	+
Chr2L_2	1354750	1354794	contig_227_[organism=Drosophila_willistoni]_[isolate=14030-0811.17]	27895672	27895716	1	+
Chr2L_2	1354809	1354849	contig_227_[organism=Drosophila_willistoni]_[isolate=14030-0811.17]	27895731	27895771	1	+
Chr2L_2	1354904	1360456	contig_227_[organism=Drosophila_willistoni]_[isolate=14030-0811.17]	27895821	27901385	0.9683	+
Chr2L_2	1360456	1360487	contig_227_[organism=Drosophila_willistoni]_[isolate=14030-0811.17]	27901381	27901412	1	+
Chr2L_2	1360493	1360525	contig_227_[organism=Drosophila_willistoni]_[isolate=14030-0811.17]	27901418	27901450	1	+
Chr2L_2	1360503	1362130	contig_227_[organism=Drosophila_willistoni]_[isolate=14030-0811.17]	27901582	27903229	0.943454	+
Chr2L_2	1362131	1362157	contig_227_[organism=Drosophila_willistoni]_[isolate=14030-0811.17]	27903230	27903256	1	+
Chr2L_2	1362158	1362182	contig_227_[organism=Drosophila_willistoni]_[isolate=14030-0811.17]	27903257	27903281	1	+
Chr2L_2	1362201	1362228	contig_227_[organism=Drosophila_willistoni]_[isolate=14030-0811.17]	27903328	27903355	1	+
Chr2L_2	1362301	1362344	contig_227_[organism=Drosophila_willistoni]_[isolate=14030-0811.17]	27903450	27903493	1	+
Chr2L_2	1362379	1364869	contig_227_[organism=Drosophila_willistoni]_[isolate=14030-0811.17]	27903543	27906048	0.96988	+
Chr2L_2	1364870	1365373	contig_227_[organism=Drosophila_willistoni]_[isolate=14030-0811.17]	27906049	27906552	0.888668	+
Chr2L_2	1365256	1366107	contig_227_[organism=Drosophila_willistoni]_[isolate=14030-0811.17]	27906426	27907273	0.963572	+
Chr2L_2	1366130	1366159	contig_227_[organism=Drosophila_willistoni]_[isolate=14030-0811.17]	27907283	27907312	1	+
Chr2L_2	1366160	1366532	contig_227_[organism=Drosophila_willistoni]_[isolate=14030-0811.17]	27907313	27907671	0.895161	+
Chr2L_2	1366589	1367565	contig_227_[organism=Drosophila_willistoni]_[isolate=14030-0811.17]	27907716	27908677	0.927254	+
Chr2L_2	1367617	1367641	contig_227_[organism=Drosophila_willistoni]_[isolate=14030-0811.17]	27908705	27908729	1	+
Chr2L_2	1367642	1367801	contig_227_[organism=Drosophila_willistoni]_[isolate=14030-0811.17]	27908689	27908848	0.610063	+
Chr2L_2	1367821	1369014	contig_227_[organism=Drosophila_willistoni]_[isolate=14030-0811.17]	27908852	27910074	0.880972	+
Chr2L_2	1368995	1369029	contig_227_[organism=Drosophila_willistoni]_[isolate=14030-0811.17]	27910091	27910125	1	+
Chr2L_2	1369049	1370789	contig_227_[organism=Drosophila_willistoni]_[isolate=14030-0811.17]	27910145	27911861	0.870115	+
Chr2L_2	1371167	1371202	contig_227_[organism=Drosophila_willistoni]_[isolate=14030-0811.17]	27912261	27912296	1	+
Chr2L_2	1371211	1371314	contig_227_[organism=Drosophila_willistoni]_[isolate=14030-0811.17]	27912305	27912408	1	+
Chr2L_2	1371443	1373140	contig_227_[organism=Drosophila_willistoni]_[isolate=14030-0811.17]	27912541	27914240	0.957572	+
Chr2L_2	1373141	1374310	contig_227_[organism=Drosophila_willistoni]_[isolate=14030-0811.17]	27914241	27915420	0.97006	+
Chr2L_2	1374313	1375109	contig_227_[organism=Drosophila_willistoni]_[isolate=14030-0811.17]	27915512	27916309	0.952261	+
Chr2L_2	1375109	1377142	contig_227_[organism=Drosophila_willistoni]_[isolate=14030-0811.17]	27916304	27918336	0.966552	+
Chr2L_2	1377143	1380567	contig_227_[organism=Drosophila_willistoni]_[isolate=14030-0811.17]	27918337	27921754	0.970502	+
Chr2L_2	1380583	1380621	contig_227_[organism=Drosophila_willistoni]_[isolate=14030-0811.17]	27921736	27921774	1	+
Chr2L_2	1380637	1380661	contig_227_[organism=Drosophila_willistoni]_[isolate=14030-0811.17]	27921790	27921814	1	+
Chr2L_2	1380779	1381050	contig_227_[organism=Drosophila_willistoni]_[isolate=14030-0811.17]	27921909	27922180	0.793358	+
Chr2L_2	1381055	1381102	contig_227_[organism=Drosophila_willistoni]_[isolate=14030-0811.17]	27922237	27922284	1	+
Chr2L_2	1381128	1381152	contig_227_[organism=Drosophila_willistoni]_[isolate=14030-0811.17]	27922305	27922329	1	+
Chr2L_2	1381157	1381212	contig_227_[organism=Drosophila_willistoni]_[isolate=14030-0811.17]	27922326	27922381	1	+
Chr2L_2	1381218	1381715	contig_227_[organism=Drosophila_willistoni]_[isolate=14030-0811.17]	27922387	27922887	0.885312	+
Chr2L_2	1381750	1383259	contig_227_[organism=Drosophila_willistoni]_[isolate=14030-0811.17]	27922911	27924426	0.943009	+
Chr2L_2	1383311	1383352	contig_227_[organism=Drosophila_willistoni]_[isolate=14030-0811.17]	27924424	27924465	1	+
Chr2L_2	1383356	1383707	contig_227_[organism=Drosophila_willistoni]_[isolate=14030-0811.17]	27924468	27924828	0.900285	+
Chr2L_2	1383761	1386742	contig_227_[organism=Drosophila_willistoni]_[isolate=14030-0811.17]	27924877	27927869	0.935257	+
Chr2L_2	1386903	1386929	contig_227_[organism=Drosophila_willistoni]_[isolate=14030-0811.17]	27927995	27928021	1	+
Chr2L_2	1386940	1386964	contig_227_[organism=Drosophila_willistoni]_[isolate=14030-0811.17]	27928032	27928056	1	+
Chr2L_2	1386994	1387212	contig_227_[organism=Drosophila_willistoni]_[isolate=14030-0811.17]	27928085	27928303	0.692661	+
Chr2L_2	1387148	1387385	contig_227_[organism=Drosophila_willistoni]_[isolate=14030-0811.17]	27928232	27928470	0.801688	+
Chr2L_2	1387939	1388002	contig_227_[organism=Drosophila_willistoni]_[isolate=14030-0811.17]	27928557	27928620	1	+
Chr2L_2	1388050	1389994	contig_227_[organism=Drosophila_willistoni]_[isolate=14030-0811.17]	27928677	27930624	0.953189	+
Chr2L_2	1389315	1389468	contig_227_[organism=Drosophila_willistoni]_[isolate=14030-0811.17]	27929936	27930098	1	+
Chr2L_2	1389469	1389503	contig_227_[organism=Drosophila_willistoni]_[isolate=14030-0811.17]	27930099	27930133	1	+
Chr2L_2	1389504	1389538	contig_227_[organism=Drosophila_willistoni]_[isolate=14030-0811.17]	27930134	27930168	1	+
Chr2L_2	1389539	1389662	contig_227_[organism=Drosophila_willistoni]_[isolate=14030-0811.17]	27930169	27930292	1	+
Chr2L_2	1389694	1389734	contig_227_[organism=Drosophila_willistoni]_[isolate=14030-0811.17]	27930324	27930364	1	+
Chr2L_2	1389770	1389794	contig_227_[organism=Drosophila_willistoni]_[isolate=14030-0811.17]	27930400	27930424	1	+
Chr2L_2	1389795	1389873	contig_227_[organism=Drosophila_willistoni]_[isolate=14030-0811.17]	27930425	27930503	1	+
Chr2L_2	1389874	1389915	contig_227_[organism=Drosophila_willistoni]_[isolate=14030-0811.17]	27930504	27930545	1	+
Chr2L_2	1390009	1391136	contig_227_[organism=Drosophila_willistoni]_[isolate=14030-0811.17]	27930625	27931758	0.952972	+
Chr2L_2	1391132	1391176	contig_227_[organism=Drosophila_willistoni]_[isolate=14030-0811.17]	27931827	27931871	1	+
Chr2L_2	1391184	1392127	contig_227_[organism=Drosophila_willistoni]_[isolate=14030-0811.17]	27931862	27932802	0.931071	+
Chr2L_2	1392205	1392995	contig_227_[organism=Drosophila_willistoni]_[isolate=14030-0811.17]	27935598	27936405	0.937975	+
Chr2L_2	1392983	1393199	contig_227_[organism=Drosophila_willistoni]_[isolate=14030-0811.17]	27936409	27936625	0.731481	+
Chr2L_2	1393384	1393765	contig_227_[organism=Drosophila_willistoni]_[isolate=14030-0811.17]	27936802	27937201	0.761155	+
Chr2L_2	1393816	1395742	contig_227_[organism=Drosophila_willistoni]_[isolate=14030-0811.17]	27937333	27939249	0.944444	+
Chr2L_2	1395852	1395884	contig_227_[organism=Drosophila_willistoni]_[isolate=14030-0811.17]	27939349	27939381	1	+
Chr2L_2	1396725	1396967	contig_227_[organism=Drosophila_willistoni]_[isolate=14030-0811.17]	27939443	27939685	0.727273	+
Chr2L_2	1396975	1397003	contig_227_[organism=Drosophila_willistoni]_[isolate=14030-0811.17]	27939690	27939718	1	+
Chr2L_2	1397003	1397420	contig_227_[organism=Drosophila_willistoni]_[isolate=14030-0811.17]	27939747	27940164	0.851319	+
Chr2L_2	1397439	1397464	contig_227_[organism=Drosophila_willistoni]_[isolate=14030-0811.17]	27940172	27940197	1	+
Chr2L_2	1397510	1397804	contig_227_[organism=Drosophila_willistoni]_[isolate=14030-0811.17]	27940264	27940569	0.846939	+
Chr2L_2	1397767	1399187	contig_227_[organism=Drosophila_willistoni]_[isolate=14030-0811.17]	27940508	27941924	0.939437	+
Chr2L_2	1399214	1399263	contig_227_[organism=Drosophila_willistoni]_[isolate=14030-0811.17]	27941935	27941984	1	+
Chr2L_2	1399394	1399593	contig_227_[organism=Drosophila_willistoni]_[isolate=14030-0811.17]	27942103	27942301	0.78392	+
Chr2L_2	1399597	1400180	contig_227_[organism=Drosophila_willistoni]_[isolate=14030-0811.17]	27942328	27942912	0.939966	+
Chr2L_2	1400181	1404275	contig_227_[organism=Drosophila_willistoni]_[isolate=14030-0811.17]	27942913	27947008	0.986566	+
Chr2L_2	1404095	1405520	contig_227_[organism=Drosophila_willistoni]_[isolate=14030-0811.17]	27946822	27948234	0.928421	+
Chr2L_2	1405491	1405690	contig_227_[organism=Drosophila_willistoni]_[isolate=14030-0811.17]	27948292	27948491	0.673367	+
Chr2L_2	1405714	1406181	contig_227_[organism=Drosophila_willistoni]_[isolate=14030-0811.17]	27948504	27948986	0.747323	+
Chr2L_2	1406322	1406674	contig_227_[organism=Drosophila_willistoni]_[isolate=14030-0811.17]	27949214	27949567	0.752841	+
Chr2L_2	1407215	1408812	contig_227_[organism=Drosophila_willistoni]_[isolate=14030-0811.17]	27949497	27951104	0.955542	+
Chr2L_2	1408813	1408940	contig_227_[organism=Drosophila_willistoni]_[isolate=14030-0811.17]	27951105	27951232	0.992126	+
Chr2L_2	1409015	1409369	contig_227_[organism=Drosophila_willistoni]_[isolate=14030-0811.17]	27951204	27951557	0.836158	+
Chr2L_2	1409332	1409572	contig_227_[organism=Drosophila_willistoni]_[isolate=14030-0811.17]	27951486	27951726	0.758333	+
Chr2L_2	1409545	1409577	contig_227_[organism=Drosophila_willistoni]_[isolate=14030-0811.17]	27957727	27957759	1	+
Chr2L_2	1409632	1411392	contig_227_[organism=Drosophila_willistoni]_[isolate=14030-0811.17]	27957788	27959590	0.932955	+
Chr2L_2	1411265	1411296	contig_227_[organism=Drosophila_willistoni]_[isolate=14030-0811.17]	27959447	27959478	1	+
Chr2L_2	1411309	1411356	contig_227_[organism=Drosophila_willistoni]_[isolate=14030-0811.17]	27959506	27959553	0.425532	+
Chr2L_2	1411427	1411566	contig_227_[organism=Drosophila_willistoni]_[isolate=14030-0811.17]	27959624	27959763	1	+
Chr2L_2	1411567	1411668	contig_227_[organism=Drosophila_willistoni]_[isolate=14030-0811.17]	27959764	27959865	1	+
Chr2L_2	1411772	1412145	contig_227_[organism=Drosophila_willistoni]_[isolate=14030-0811.17]	27959969	27960343	0.868633	+
Chr2L_2	1412175	1412211	contig_227_[organism=Drosophila_willistoni]_[isolate=14030-0811.17]	27960366	27960402	1	+
Chr2L_2	1412213	1412247	contig_227_[organism=Drosophila_willistoni]_[isolate=14030-0811.17]	27960404	27960438	1	+
Chr2L_2	1412247	1414223	contig_227_[organism=Drosophila_willistoni]_[isolate=14030-0811.17]	27960571	27962546	0.931174	+
Chr2L_2	1413846	1413880	contig_227_[organism=Drosophila_willistoni]_[isolate=14030-0811.17]	27962157	27962191	1	+
Chr2L_2	1413928	1414024	contig_227_[organism=Drosophila_willistoni]_[isolate=14030-0811.17]	27962251	27962347	1	+
Chr2L_2	1414026	1414144	contig_227_[organism=Drosophila_willistoni]_[isolate=14030-0811.17]	27962349	27962467	1	+
Chr2L_2	1414146	1414172	contig_227_[organism=Drosophila_willistoni]_[isolate=14030-0811.17]	27962469	27962495	1	+
Chr2L_2	1414146	1416256	contig_227_[organism=Drosophila_willistoni]_[isolate=14030-0811.17]	27962536	27964667	0.946445	+
Chr2L_2	1416577	1416865	contig_227_[organism=Drosophila_willistoni]_[isolate=14030-0811.17]	27964666	27964954	0.760417	+
Chr2L_2	1416867	1417013	contig_227_[organism=Drosophila_willistoni]_[isolate=14030-0811.17]	27964997	27965143	0.623288	+
Chr2L_2	1417015	1417778	contig_227_[organism=Drosophila_willistoni]_[isolate=14030-0811.17]	27965060	27965823	0.916121	+
Chr2L_2	1417817	1417841	contig_227_[organism=Drosophila_willistoni]_[isolate=14030-0811.17]	27965961	27965985	1	+
Chr2L_2	1417824	1417999	contig_227_[organism=Drosophila_willistoni]_[isolate=14030-0811.17]	27965954	27966129	0.668571	+
Chr2L_2	1418174	1419403	contig_227_[organism=Drosophila_willistoni]_[isolate=14030-0811.17]	27966303	27967535	0.967453	+
Chr2L_2	1419478	1419517	contig_227_[organism=Drosophila_willistoni]_[isolate=14030-0811.17]	27967610	27967649	1	+
Chr2L_2	1419518	1419627	contig_227_[organism=Drosophila_willistoni]_[isolate=14030-0811.17]	27967650	27967759	1	+
Chr2L_2	1419648	1419748	contig_227_[organism=Drosophila_willistoni]_[isolate=14030-0811.17]	27967780	27967880	1	+
Chr2L_2	1419775	1419867	contig_227_[organism=Drosophila_willistoni]_[isolate=14030-0811.17]	27967907	27967999	1	+
Chr2L_2	1419921	1422371	contig_227_[organism=Drosophila_willistoni]_[isolate=14030-0811.17]	27968042	27970527	0.950612	+
Chr2L_2	1422308	1422673	contig_227_[organism=Drosophila_willistoni]_[isolate=14030-0811.17]	27970556	27970921	0.843836	+
Chr2L_2	1422665	1422835	contig_227_[organism=Drosophila_willistoni]_[isolate=14030-0811.17]	27970925	27971095	0.652941	+
Chr2L_2	1422667	1422699	contig_227_[organism=Drosophila_willistoni]_[isolate=14030-0811.17]	27970904	27970936	1	+
Chr2L_2	1422715	1422742	contig_227_[organism=Drosophila_willistoni]_[isolate=14030-0811.17]	27970975	27971002	1	+
Chr2L_2	1422767	1422794	contig_227_[organism=Drosophila_willistoni]_[isolate=14030-0811.17]	27971027	27971054	1	+
Chr2L_2	1422819	1422998	contig_227_[organism=Drosophila_willistoni]_[isolate=14030-0811.17]	27971092	27971271	0.687151	+
Chr2L_2	1423572	1423937	contig_227_[organism=Drosophila_willistoni]_[isolate=14030-0811.17]	27971243	27971584	0.753425	+
Chr2L_2	1423970	1423994	contig_227_[organism=Drosophila_willistoni]_[isolate=14030-0811.17]	27971592	27971616	1	+
Chr2L_2	1423986	1425968	contig_227_[organism=Drosophila_willistoni]_[isolate=14030-0811.17]	27971632	27973617	0.949546	+
Chr2L_2	1426208	1428289	contig_227_[organism=Drosophila_willistoni]_[isolate=14030-0811.17]	27973878	27975969	0.960596	+
Chr2L_2	1428300	1429705	contig_227_[organism=Drosophila_willistoni]_[isolate=14030-0811.17]	27975972	27977388	0.933096	+
Chr2L_2	1429081	1429110	contig_227_[organism=Drosophila_willistoni]_[isolate=14030-0811.17]	27976750	27976779	1	+
Chr2L_2	1429114	1429180	contig_227_[organism=Drosophila_willistoni]_[isolate=14030-0811.17]	27976797	27976863	1	+
Chr2L_2	1429235	1429452	contig_227_[organism=Drosophila_willistoni]_[isolate=14030-0811.17]	27976918	27977135	1	+
Chr2L_2	1429453	1429490	contig_227_[organism=Drosophila_willistoni]_[isolate=14030-0811.17]	27977136	27977173	1	+
Chr2L_2	1429500	1430432	contig_227_[organism=Drosophila_willistoni]_[isolate=14030-0811.17]	27977183	27978110	0.921674	+
Chr2L_2	1430359	1431482	contig_227_[organism=Drosophila_willistoni]_[isolate=14030-0811.17]	27978030	27979157	0.926091	+
Chr2L_2	1430988	1431144	contig_227_[organism=Drosophila_willistoni]_[isolate=14030-0811.17]	27978651	27978819	0.769231	+
Chr2L_2	1431145	1431252	contig_227_[organism=Drosophila_willistoni]_[isolate=14030-0811.17]	27978820	27978927	1	+
Chr2L_2	1431253	1431313	contig_227_[organism=Drosophila_willistoni]_[isolate=14030-0811.17]	27978928	27978988	1	+
Chr2L_2	1431335	1431401	contig_227_[organism=Drosophila_willistoni]_[isolate=14030-0811.17]	27979010	27979076	1	+
Chr2L_2	1431406	1432720	contig_227_[organism=Drosophila_willistoni]_[isolate=14030-0811.17]	27979077	27980393	0.945205	+
Chr2L_2	1432657	1433428	contig_227_[organism=Drosophila_willistoni]_[isolate=14030-0811.17]	27980312	27981082	0.902724	+
Chr2L_2	1433384	1436445	contig_227_[organism=Drosophila_willistoni]_[isolate=14030-0811.17]	27983826	27986910	0.981052	+
Chr2L_2	1436526	1436558	contig_227_[organism=Drosophila_willistoni]_[isolate=14030-0811.17]	27987037	27987069	1	+
Chr2L_2	1436807	1437212	contig_227_[organism=Drosophila_willistoni]_[isolate=14030-0811.17]	27987046	27987429	0.718519	+
Chr2L_2	1437297	1437910	contig_227_[organism=Drosophila_willistoni]_[isolate=14030-0811.17]	27987353	27987974	0.942904	+
Chr2L_2	1437800	1438426	contig_227_[organism=Drosophila_willistoni]_[isolate=14030-0811.17]	27987852	27988480	0.891374	+
Chr2L_2	1438406	1439745	contig_227_[organism=Drosophila_willistoni]_[isolate=14030-0811.17]	27988769	27990104	0.940254	+
Chr2L_2	1440384	1440411	contig_227_[organism=Drosophila_willistoni]_[isolate=14030-0811.17]	27990167	27990194	1	+
Chr2L_2	1440431	1440764	contig_227_[organism=Drosophila_willistoni]_[isolate=14030-0811.17]	27990213	27990541	0.852853	+
Chr2L_2	1440769	1440974	contig_227_[organism=Drosophila_willistoni]_[isolate=14030-0811.17]	27990549	27990758	0.765854	+
Chr2L_2	1441003	1441675	contig_227_[organism=Drosophila_willistoni]_[isolate=14030-0811.17]	27990750	27991418	0.904762	+
Chr2L_2	1441570	1442735	contig_227_[organism=Drosophila_willistoni]_[isolate=14030-0811.17]	27991308	27992482	0.919313	+
Chr2L_2	1442754	1442791	contig_227_[organism=Drosophila_willistoni]_[isolate=14030-0811.17]	27992502	27992539	1	+
Chr2L_2	1443974	1444002	contig_227_[organism=Drosophila_willistoni]_[isolate=14030-0811.17]	27992567	27992595	1	+
Chr2L_2	1444131	1444293	contig_227_[organism=Drosophila_willistoni]_[isolate=14030-0811.17]	27992625	27992787	0.635802	+
Chr2L_2	1444245	1444564	contig_227_[organism=Drosophila_willistoni]_[isolate=14030-0811.17]	27992981	27993305	0.777429	+
Chr2L_2	1444592	1446763	contig_227_[organism=Drosophila_willistoni]_[isolate=14030-0811.17]	27993628	27995800	0.961308	+
Chr2L_2	1446783	1447107	contig_227_[organism=Drosophila_willistoni]_[isolate=14030-0811.17]	27995807	27996123	0.796296	+
Chr2L_2	1447883	1453541	contig_227_[organism=Drosophila_willistoni]_[isolate=14030-0811.17]	27997016	28002642	0.960764	+
Chr2L_2	1453504	1453538	contig_227_[organism=Drosophila_willistoni]_[isolate=14030-0811.17]	28003417	28003451	1	+
Chr2L_2	1453539	1453565	contig_227_[organism=Drosophila_willistoni]_[isolate=14030-0811.17]	28003452	28003478	1	+
Chr2L_2	1453568	1453595	contig_227_[organism=Drosophila_willistoni]_[isolate=14030-0811.17]	28003487	28003514	1	+
Chr2L_2	1453598	1456073	contig_227_[organism=Drosophila_willistoni]_[isolate=14030-0811.17]	28003508	28005957	0.945051	+
Chr2L_2	1456145	1457490	contig_227_[organism=Drosophila_willistoni]_[isolate=14030-0811.17]	28006038	28007396	0.909294	+
Chr2L_2	1457895	1458242	contig_227_[organism=Drosophila_willistoni]_[isolate=14030-0811.17]	28007340	28007719	0.815562	+
Chr2L_2	1458106	1458139	contig_227_[organism=Drosophila_willistoni]_[isolate=14030-0811.17]	28007551	28007584	1	+
Chr2L_2	1458146	1458369	contig_227_[organism=Drosophila_willistoni]_[isolate=14030-0811.17]	28007623	28007872	0.843049	+
Chr2L_2	1458225	1458252	contig_227_[organism=Drosophila_willistoni]_[isolate=14030-0811.17]	28007703	28007730	1	+
Chr2L_2	1458282	1460374	contig_227_[organism=Drosophila_willistoni]_[isolate=14030-0811.17]	28007786	28009784	0.879541	+
Chr2L_2	1461823	1461873	contig_227_[organism=Drosophila_willistoni]_[isolate=14030-0811.17]	28009805	28009855	1	+
Chr2L_2	1461874	1464548	contig_227_[organism=Drosophila_willistoni]_[isolate=14030-0811.17]	28009856	28012544	0.973448	+
Chr2L_2	1463661	1463700	contig_227_[organism=Drosophila_willistoni]_[isolate=14030-0811.17]	28011651	28011690	1	+
Chr2L_2	1463736	1463783	contig_227_[organism=Drosophila_willistoni]_[isolate=14030-0811.17]	28011732	28011779	1	+
Chr2L_2	1463789	1463856	contig_227_[organism=Drosophila_willistoni]_[isolate=14030-0811.17]	28011785	28011852	1	+
Chr2L_2	1463864	1463905	contig_227_[organism=Drosophila_willistoni]_[isolate=14030-0811.17]	28011860	28011901	1	+
Chr2L_2	1463907	1463938	contig_227_[organism=Drosophila_willistoni]_[isolate=14030-0811.17]	28011903	28011934	1	+
Chr2L_2	1463947	1463994	contig_227_[organism=Drosophila_willistoni]_[isolate=14030-0811.17]	28011943	28011990	1	+
Chr2L_2	1464029	1464088	contig_227_[organism=Drosophila_willistoni]_[isolate=14030-0811.17]	28012025	28012084	1	+
Chr2L_2	1464092	1464126	contig_227_[organism=Drosophila_willistoni]_[isolate=14030-0811.17]	28012088	28012122	1	+
Chr2L_2	1464133	1464168	contig_227_[organism=Drosophila_willistoni]_[isolate=14030-0811.17]	28012129	28012164	1	+
Chr2L_2	1464183	1464223	contig_227_[organism=Drosophila_willistoni]_[isolate=14030-0811.17]	28012179	28012219	1	+
Chr2L_2	1464395	1464438	contig_227_[organism=Drosophila_willistoni]_[isolate=14030-0811.17]	28012391	28012434	1	+
Chr2L_2	1464469	1464500	contig_227_[organism=Drosophila_willistoni]_[isolate=14030-0811.17]	28012465	28012496	1	+
Chr2L_2	1464532	1465041	contig_227_[organism=Drosophila_willistoni]_[isolate=14030-0811.17]	28012528	28013037	0.931238	+
Chr2L_2	1465086	1465360	contig_227_[organism=Drosophila_willistoni]_[isolate=14030-0811.17]	28013094	28013356	0.635036	+
Chr2L_2	1465290	1465483	contig_227_[organism=Drosophila_willistoni]_[isolate=14030-0811.17]	28016857	28017050	0.694301	+
Chr2L_2	1465476	1465502	contig_227_[organism=Drosophila_willistoni]_[isolate=14030-0811.17]	28017052	28017078	1	+
Chr2L_2	1465503	1466741	contig_227_[organism=Drosophila_willistoni]_[isolate=14030-0811.17]	28017095	28018333	0.899838	+
Chr2L_2	1466883	1467680	contig_227_[organism=Drosophila_willistoni]_[isolate=14030-0811.17]	28018340	28019134	0.895859	+
Chr2L_2	1467713	1467745	contig_227_[organism=Drosophila_willistoni]_[isolate=14030-0811.17]	28019151	28019183	1	+
Chr2L_2	1467746	1467776	contig_227_[organism=Drosophila_willistoni]_[isolate=14030-0811.17]	28019184	28019214	1	+
Chr2L_2	1467802	1469960	contig_227_[organism=Drosophila_willistoni]_[isolate=14030-0811.17]	28019238	28021405	0.929564	+
Chr2L_2	1469948	1471164	contig_227_[organism=Drosophila_willistoni]_[isolate=14030-0811.17]	28021408	28022631	0.898849	+
Chr2L_2	1471164	1471346	contig_227_[organism=Drosophila_willistoni]_[isolate=14030-0811.17]	28022631	28022813	0.681319	+
Chr2L_2	1471475	1472921	contig_227_[organism=Drosophila_willistoni]_[isolate=14030-0811.17]	28024160	28025606	0.932227	+
Chr2L_2	1472944	1473098	contig_227_[organism=Drosophila_willistoni]_[isolate=14030-0811.17]	28025619	28025773	0.616883	+
Chr2L_2	1473225	1473882	contig_227_[organism=Drosophila_willistoni]_[isolate=14030-0811.17]	28025900	28026560	0.818874	+
Chr2L_2	1473878	1474096	contig_227_[organism=Drosophila_willistoni]_[isolate=14030-0811.17]	28026582	28026800	0.688073	+
Chr2L_2	1474185	1474225	contig_227_[organism=Drosophila_willistoni]_[isolate=14030-0811.17]	28026851	28026891	1	+
Chr2L_2	1474435	1476985	contig_227_[organism=Drosophila_willistoni]_[isolate=14030-0811.17]	28026913	28029469	0.948627	+
Chr2L_2	1476986	1477814	contig_227_[organism=Drosophila_willistoni]_[isolate=14030-0811.17]	28029470	28030309	0.751208	+
Chr2L_2	1477685	1478781	contig_227_[organism=Drosophila_willistoni]_[isolate=14030-0811.17]	28033097	28034124	0.813869	+
Chr2L_2	1478865	1479978	contig_227_[organism=Drosophila_willistoni]_[isolate=14030-0811.17]	28034168	28035296	0.915544	+
Chr2L_2	1479907	1480231	contig_227_[organism=Drosophila_willistoni]_[isolate=14030-0811.17]	28035343	28035663	0.867284	+
Chr2L_2	1480361	1480938	contig_227_[organism=Drosophila_willistoni]_[isolate=14030-0811.17]	28035811	28036389	0.868284	+
Chr2L_2	1483386	1484191	contig_227_[organism=Drosophila_willistoni]_[isolate=14030-0811.17]	28036824	28037633	0.874534	+
Chr2L_2	1484130	1484341	contig_227_[organism=Drosophila_willistoni]_[isolate=14030-0811.17]	28037562	28037773	0.71564	+
Chr2L_2	1485045	1485464	contig_227_[organism=Drosophila_willistoni]_[isolate=14030-0811.17]	28037695	28038113	0.923628	+
Chr2L_2	1485429	1487323	contig_227_[organism=Drosophila_willistoni]_[isolate=14030-0811.17]	28038114	28040045	0.914995	+
Chr2L_2	1487401	1487580	contig_227_[organism=Drosophila_willistoni]_[isolate=14030-0811.17]	28040093	28040272	0.681564	+
Chr2L_2	1487593	1487759	contig_227_[organism=Drosophila_willistoni]_[isolate=14030-0811.17]	28040358	28040524	0.668675	+
Chr2L_2	1487593	1487848	contig_227_[organism=Drosophila_willistoni]_[isolate=14030-0811.17]	28040134	28040421	0.768627	+
Chr2L_2	1487764	1487802	contig_227_[organism=Drosophila_willistoni]_[isolate=14030-0811.17]	28040501	28040539	1	+
Chr2L_2	1487839	1487878	contig_227_[organism=Drosophila_willistoni]_[isolate=14030-0811.17]	28040580	28040619	1	+
Chr2L_2	1487967	1488740	contig_227_[organism=Drosophila_willistoni]_[isolate=14030-0811.17]	28040714	28041507	0.92238	+
Chr2L_2	1488739	1488770	contig_227_[organism=Drosophila_willistoni]_[isolate=14030-0811.17]	28041508	28041539	1	+
Chr2L_2	1488784	1490831	contig_227_[organism=Drosophila_willistoni]_[isolate=14030-0811.17]	28041541	28043624	0.961407	+
Chr2L_2	1489996	1490025	contig_227_[organism=Drosophila_willistoni]_[isolate=14030-0811.17]	28042749	28042778	1	+
Chr2L_2	1490043	1490070	contig_227_[organism=Drosophila_willistoni]_[isolate=14030-0811.17]	28042836	28042863	1	+
Chr2L_2	1490243	1490433	contig_227_[organism=Drosophila_willistoni]_[isolate=14030-0811.17]	28043036	28043226	1	+
Chr2L_2	1490458	1490508	contig_227_[organism=Drosophila_willistoni]_[isolate=14030-0811.17]	28043251	28043301	1	+
Chr2L_2	1490512	1491671	contig_227_[organism=Drosophila_willistoni]_[isolate=14030-0811.17]	28043305	28044482	0.968076	+
Chr2L_2	1491672	1491701	contig_227_[organism=Drosophila_willistoni]_[isolate=14030-0811.17]	28044480	28044509	0.517241	+
Chr2L_2	1491717	1491894	contig_227_[organism=Drosophila_willistoni]_[isolate=14030-0811.17]	28044525	28044702	1	+
Chr2L_2	1491915	1491984	contig_227_[organism=Drosophila_willistoni]_[isolate=14030-0811.17]	28044723	28044792	1	+
Chr2L_2	1491985	1492072	contig_227_[organism=Drosophila_willistoni]_[isolate=14030-0811.17]	28044793	28044880	1	+
Chr2L_2	1492088	1492509	contig_227_[organism=Drosophila_willistoni]_[isolate=14030-0811.17]	28044896	28045312	0.92399	+
Chr2L_2	1492526	1492551	contig_227_[organism=Drosophila_willistoni]_[isolate=14030-0811.17]	28045313	28045338	0.96	+
Chr2L_2	1492677	1493429	contig_227_[organism=Drosophila_willistoni]_[isolate=14030-0811.17]	28045474	28046226	0.75133	+
Chr2L_2	1493449	1496589	contig_227_[organism=Drosophila_willistoni]_[isolate=14030-0811.17]	28046254	28049408	0.940446	+
Chr2L_2	1496594	1496675	contig_227_[organism=Drosophila_willistoni]_[isolate=14030-0811.17]	28049409	28049490	0.62963	+
Chr2L_2	1496612	1498877	contig_227_[organism=Drosophila_willistoni]_[isolate=14030-0811.17]	28049416	28051697	0.939956	+
Chr2L_2	1498853	1499643	contig_227_[organism=Drosophila_willistoni]_[isolate=14030-0811.17]	28052234	28053023	0.824051	+
Chr2L_2	1499688	1500608	contig_227_[organism=Drosophila_willistoni]_[isolate=14030-0811.17]	28053102	28054034	0.9	+
Chr2L_2	1500878	1501167	contig_227_[organism=Drosophila_willistoni]_[isolate=14030-0811.17]	28054230	28054519	0.709343	+
Chr2L_2	1501332	1501851	contig_227_[organism=Drosophila_willistoni]_[isolate=14030-0811.17]	28054838	28055354	0.905588	+
Chr2L_2	1501874	1503379	contig_227_[organism=Drosophila_willistoni]_[isolate=14030-0811.17]	28055377	28056878	0.952824	+
Chr2L_2	1503326	1504132	contig_227_[organism=Drosophila_willistoni]_[isolate=14030-0811.17]	28056792	28057600	0.875931	+
Chr2L_2	1504138	1504214	contig_227_[organism=Drosophila_willistoni]_[isolate=14030-0811.17]	28057607	28057683	1	+
Chr2L_2	1504220	1506592	contig_227_[organism=Drosophila_willistoni]_[isolate=14030-0811.17]	28057689	28060070	0.93339	+
Chr2L_2	1506682	1506707	contig_227_[organism=Drosophila_willistoni]_[isolate=14030-0811.17]	28060157	28060182	1	+
Chr2L_2	1506955	1507193	contig_227_[organism=Drosophila_willistoni]_[isolate=14030-0811.17]	28060624	28060862	0.642857	+
Chr2L_2	1507229	1507254	contig_227_[organism=Drosophila_willistoni]_[isolate=14030-0811.17]	28060922	28060947	1	+
Chr2L_2	1507263	1507756	contig_227_[organism=Drosophila_willistoni]_[isolate=14030-0811.17]	28060947	28061431	0.831643	+
Chr2L_2	1507867	1508064	contig_227_[organism=Drosophila_willistoni]_[isolate=14030-0811.17]	28061521	28061720	0.71066	+
Chr2L_2	1508065	1510749	contig_227_[organism=Drosophila_willistoni]_[isolate=14030-0811.17]	28061721	28064433	0.966841	+
Chr2L_2	1510748	1510845	contig_227_[organism=Drosophila_willistoni]_[isolate=14030-0811.17]	28064454	28064551	1	+
Chr2L_2	1510861	1512080	contig_227_[organism=Drosophila_willistoni]_[isolate=14030-0811.17]	28064567	28065792	0.972929	+
Chr2L_2	1512080	1516271	contig_227_[organism=Drosophila_willistoni]_[isolate=14030-0811.17]	28065793	28069970	0.973753	+
Chr2L_2	1516272	1516327	contig_227_[organism=Drosophila_willistoni]_[isolate=14030-0811.17]	28069971	28070026	1	+
Chr2L_2	1516392	1516492	contig_227_[organism=Drosophila_willistoni]_[isolate=14030-0811.17]	28070091	28070191	1	+
Chr2L_2	1516493	1516598	contig_227_[organism=Drosophila_willistoni]_[isolate=14030-0811.17]	28070192	28070297	1	+
Chr2L_2	1516601	1516633	contig_227_[organism=Drosophila_willistoni]_[isolate=14030-0811.17]	28070300	28070332	1	+
Chr2L_2	1516634	1516757	contig_227_[organism=Drosophila_willistoni]_[isolate=14030-0811.17]	28070333	28070456	1	+
Chr2L_2	1516800	1516868	contig_227_[organism=Drosophila_willistoni]_[isolate=14030-0811.17]	28070499	28070567	1	+
Chr2L_2	1516869	1516907	contig_227_[organism=Drosophila_willistoni]_[isolate=14030-0811.17]	28070568	28070606	1	+
Chr2L_2	1516936	1516962	contig_227_[organism=Drosophila_willistoni]_[isolate=14030-0811.17]	28070635	28070661	1	+
Chr2L_2	1516963	1517018	contig_227_[organism=Drosophila_willistoni]_[isolate=14030-0811.17]	28070662	28070717	1	+
Chr2L_2	1517052	1517076	contig_227_[organism=Drosophila_willistoni]_[isolate=14030-0811.17]	28070751	28070775	1	+
Chr2L_2	1517087	1517113	contig_227_[organism=Drosophila_willistoni]_[isolate=14030-0811.17]	28070786	28070812	1	+
Chr2L_2	1517143	1517256	contig_227_[organism=Drosophila_willistoni]_[isolate=14030-0811.17]	28070842	28070955	1	+
Chr2L_2	1517282	1517309	contig_227_[organism=Drosophila_willistoni]_[isolate=14030-0811.17]	28070981	28071008	1	+
Chr2L_2	1517327	1517383	contig_227_[organism=Drosophila_willistoni]_[isolate=14030-0811.17]	28071026	28071082	1	+
Chr2L_2	1517399	1517497	contig_227_[organism=Drosophila_willistoni]_[isolate=14030-0811.17]	28071098	28071196	1	+
Chr2L_2	1517498	1517539	contig_227_[organism=Drosophila_willistoni]_[isolate=14030-0811.17]	28071197	28071238	1	+
Chr2L_2	1517558	1520303	contig_227_[organism=Drosophila_willistoni]_[isolate=14030-0811.17]	28071257	28074013	0.978506	+
Chr2L_2	1520308	1520357	contig_227_[organism=Drosophila_willistoni]_[isolate=14030-0811.17]	28074018	28074067	1	+
Chr2L_2	1520413	1520440	contig_227_[organism=Drosophila_willistoni]_[isolate=14030-0811.17]	28074123	28074150	1	+
Chr2L_2	1520489	1521733	contig_227_[organism=Drosophila_willistoni]_[isolate=14030-0811.17]	28074148	28075392	0.882637	+
Chr2L_2	1520672	1520885	contig_227_[organism=Drosophila_willistoni]_[isolate=14030-0811.17]	28074295	28074508	0.577465	+
Chr2L_2	1520699	1520886	contig_227_[organism=Drosophila_willistoni]_[isolate=14030-0811.17]	28074286	28074545	0.508021	+
Chr2L_2	1520887	1520923	contig_227_[organism=Drosophila_willistoni]_[isolate=14030-0811.17]	28074546	28074582	1	+
Chr2L_2	1520924	1520966	contig_227_[organism=Drosophila_willistoni]_[isolate=14030-0811.17]	28074583	28074625	1	+
Chr2L_2	1520986	1521060	contig_227_[organism=Drosophila_willistoni]_[isolate=14030-0811.17]	28074645	28074719	1	+
Chr2L_2	1521076	1521240	contig_227_[organism=Drosophila_willistoni]_[isolate=14030-0811.17]	28074735	28074899	1	+
Chr2L_2	1521241	1521462	contig_227_[organism=Drosophila_willistoni]_[isolate=14030-0811.17]	28074900	28075121	1	+
Chr2L_2	1521466	1521561	contig_227_[organism=Drosophila_willistoni]_[isolate=14030-0811.17]	28075125	28075220	1	+
Chr2L_2	1521639	1533842	contig_227_[organism=Drosophila_willistoni]_[isolate=14030-0811.17]	28075297	28087477	0.965091	+
Chr2L_2	1533761	1535641	contig_227_[organism=Drosophila_willistoni]_[isolate=14030-0811.17]	28087390	28089247	0.941489	+
Chr2L_2	1535694	1535731	contig_227_[organism=Drosophila_willistoni]_[isolate=14030-0811.17]	28089300	28089337	1	+
Chr2L_2	1535746	1536750	contig_227_[organism=Drosophila_willistoni]_[isolate=14030-0811.17]	28089352	28090368	0.979084	+
Chr2L_2	1536751	1546896	contig_227_[organism=Drosophila_willistoni]_[isolate=14030-0811.17]	28090369	28100463	0.978807	+
Chr2L_2	1546901	1546927	contig_227_[organism=Drosophila_willistoni]_[isolate=14030-0811.17]	28101476	28101502	1	+
Chr2L_2	1546955	1551997	contig_227_[organism=Drosophila_willistoni]_[isolate=14030-0811.17]	28101530	28106580	0.955772	+
Chr2L_2	1552548	1554517	contig_227_[organism=Drosophila_willistoni]_[isolate=14030-0811.17]	28108074	28110050	0.951244	+
Chr2L_2	1554737	1555288	contig_227_[organism=Drosophila_willistoni]_[isolate=14030-0811.17]	28110245	28110786	0.736842	+
Chr2L_2	1555321	1556921	contig_227_[organism=Drosophila_willistoni]_[isolate=14030-0811.17]	28110825	28112418	0.9725	+
Chr2L_2	1556929	1558499	contig_227_[organism=Drosophila_willistoni]_[isolate=14030-0811.17]	28112426	28113994	0.966879	+
Chr2L_2	1558544	1559537	contig_227_[organism=Drosophila_willistoni]_[isolate=14030-0811.17]	28114039	28115033	0.977845	+
Chr2L_2	1559542	1559943	contig_227_[organism=Drosophila_willistoni]_[isolate=14030-0811.17]	28115025	28115430	0.900249	+
Chr2L_2	1559965	1560649	contig_227_[organism=Drosophila_willistoni]_[isolate=14030-0811.17]	28115476	28116127	0.760234	+
Chr2L_2	1560679	1560994	contig_227_[organism=Drosophila_willistoni]_[isolate=14030-0811.17]	28116145	28116451	0.704762	+
Chr2L_2	1561047	1562287	contig_227_[organism=Drosophila_willistoni]_[isolate=14030-0811.17]	28116501	28117744	0.950806	+
Chr2L_2	1562472	1562496	contig_227_[organism=Drosophila_willistoni]_[isolate=14030-0811.17]	28117929	28117953	1	+
Chr2L_2	1562500	1562541	contig_227_[organism=Drosophila_willistoni]_[isolate=14030-0811.17]	28117957	28117998	1	+
Chr2L_2	1562583	1562621	contig_227_[organism=Drosophila_willistoni]_[isolate=14030-0811.17]	28118040	28118078	1	+
Chr2L_2	1562625	1562770	contig_227_[organism=Drosophila_willistoni]_[isolate=14030-0811.17]	28118082	28118227	1	+
Chr2L_2	1562774	1562975	contig_227_[organism=Drosophila_willistoni]_[isolate=14030-0811.17]	28118231	28118432	1	+
Chr2L_2	1562997	1563590	contig_227_[organism=Drosophila_willistoni]_[isolate=14030-0811.17]	28118456	28119046	0.984823	+
Chr2L_2	1563595	1579906	contig_227_[organism=Drosophila_willistoni]_[isolate=14030-0811.17]	28119051	28135362	0.977193	+
Chr2L_2	1579825	1580072	contig_227_[organism=Drosophila_willistoni]_[isolate=14030-0811.17]	28135476	28135726	0.753036	+
Chr2L_2	1580087	1580229	contig_227_[organism=Drosophila_willistoni]_[isolate=14030-0811.17]	28135802	28135944	1	+
Chr2L_2	1580211	1583766	contig_227_[organism=Drosophila_willistoni]_[isolate=14030-0811.17]	28135960	28139520	0.97384	+
Chr2L_2	1583767	1587195	contig_227_[organism=Drosophila_willistoni]_[isolate=14030-0811.17]	28139521	28142960	0.968495	+
Chr2L_2	1586274	1586317	contig_227_[organism=Drosophila_willistoni]_[isolate=14030-0811.17]	28142034	28142077	1	+
Chr2L_2	1586315	1586527	contig_227_[organism=Drosophila_willistoni]_[isolate=14030-0811.17]	28142080	28142292	1	+
Chr2L_2	1586535	1586673	contig_227_[organism=Drosophila_willistoni]_[isolate=14030-0811.17]	28142300	28142438	1	+
Chr2L_2	1586674	1586759	contig_227_[organism=Drosophila_willistoni]_[isolate=14030-0811.17]	28142439	28142524	1	+
Chr2L_2	1586760	1586794	contig_227_[organism=Drosophila_willistoni]_[isolate=14030-0811.17]	28142525	28142559	1	+
Chr2L_2	1586854	1586903	contig_227_[organism=Drosophila_willistoni]_[isolate=14030-0811.17]	28142619	28142668	1	+
Chr2L_2	1586923	1586991	contig_227_[organism=Drosophila_willistoni]_[isolate=14030-0811.17]	28142688	28142756	1	+
Chr2L_2	1586992	1587054	contig_227_[organism=Drosophila_willistoni]_[isolate=14030-0811.17]	28142757	28142819	1	+
Chr2L_2	1587055	1587097	contig_227_[organism=Drosophila_willistoni]_[isolate=14030-0811.17]	28142821	28142863	1	+
Chr2L_2	1587102	1590779	contig_227_[organism=Drosophila_willistoni]_[isolate=14030-0811.17]	28142866	28146566	0.958934	+
Chr2L_2	1590256	1590316	contig_227_[organism=Drosophila_willistoni]_[isolate=14030-0811.17]	28146033	28146093	1	+
Chr2L_2	1590328	1590610	contig_227_[organism=Drosophila_willistoni]_[isolate=14030-0811.17]	28146115	28146397	1	+
Chr2L_2	1590611	1590673	contig_227_[organism=Drosophila_willistoni]_[isolate=14030-0811.17]	28146398	28146460	1	+
Chr2L_2	1590647	1590826	contig_227_[organism=Drosophila_willistoni]_[isolate=14030-0811.17]	28146424	28146599	0.798883	+
Chr2L_2	1590828	1590870	contig_227_[organism=Drosophila_willistoni]_[isolate=14030-0811.17]	28146601	28146643	1	+
Chr2L_2	1590893	1590919	contig_227_[organism=Drosophila_willistoni]_[isolate=14030-0811.17]	28146669	28146695	1	+
Chr2L_2	1591193	1591226	contig_227_[organism=Drosophila_willistoni]_[isolate=14030-0811.17]	28146887	28146920	1	+
Chr2L_2	1591248	1591584	contig_227_[organism=Drosophila_willistoni]_[isolate=14030-0811.17]	28147189	28147525	0.803571	+
Chr2L_2	1591269	1591293	contig_227_[organism=Drosophila_willistoni]_[isolate=14030-0811.17]	28146964	28146988	1	+
Chr2L_2	1591297	1591584	contig_227_[organism=Drosophila_willistoni]_[isolate=14030-0811.17]	28147238	28147525	0.867596	+
Chr2L_2	1591549	1591575	contig_227_[organism=Drosophila_willistoni]_[isolate=14030-0811.17]	28148138	28148164	1	+
Chr2L_2	1591552	1592648	contig_227_[organism=Drosophila_willistoni]_[isolate=14030-0811.17]	28148164	28149260	0.917883	+
Chr2L_2	1592690	1592730	contig_227_[organism=Drosophila_willistoni]_[isolate=14030-0811.17]	28149300	28149340	1	+
Chr2L_2	1592750	1592784	contig_227_[organism=Drosophila_willistoni]_[isolate=14030-0811.17]	28149357	28149391	1	+
Chr2L_2	1592785	1592810	contig_227_[organism=Drosophila_willistoni]_[isolate=14030-0811.17]	28149392	28149417	1	+
Chr2L_2	1592865	1592894	contig_227_[organism=Drosophila_willistoni]_[isolate=14030-0811.17]	28149472	28149501	1	+
Chr2L_2	1592931	1593345	contig_227_[organism=Drosophila_willistoni]_[isolate=14030-0811.17]	28149554	28149969	0.915459	+
Chr2L_2	1593582	1593609	contig_227_[organism=Drosophila_willistoni]_[isolate=14030-0811.17]	28150253	28150280	1	+
Chr2L_2	1593610	1595120	contig_227_[organism=Drosophila_willistoni]_[isolate=14030-0811.17]	28150263	28151761	0.90596	+
Chr2L_2	1595171	1595298	contig_227_[organism=Drosophila_willistoni]_[isolate=14030-0811.17]	28151809	28151936	0.551181	+
Chr2L_2	1595250	1595391	contig_227_[organism=Drosophila_willistoni]_[isolate=14030-0811.17]	28151865	28152006	0.780142	+
Chr2L_2	1595474	1595516	contig_227_[organism=Drosophila_willistoni]_[isolate=14030-0811.17]	28152090	28152132	1	+
Chr2L_2	1595511	1597190	contig_227_[organism=Drosophila_willistoni]_[isolate=14030-0811.17]	28152132	28153814	0.964264	+
Chr2L_2	1597207	1598189	contig_227_[organism=Drosophila_willistoni]_[isolate=14030-0811.17]	28153831	28154817	0.973523	+
Chr2L_2	1598191	1598219	contig_227_[organism=Drosophila_willistoni]_[isolate=14030-0811.17]	28154817	28154845	1	+
Chr2L_2	1598282	1598312	contig_227_[organism=Drosophila_willistoni]_[isolate=14030-0811.17]	28154930	28154960	1	+
Chr2L_2	1598571	1598788	contig_227_[organism=Drosophila_willistoni]_[isolate=14030-0811.17]	28155223	28155440	0.668203	+
Chr2L_2	1598831	1599253	contig_227_[organism=Drosophila_willistoni]_[isolate=14030-0811.17]	28155482	28155904	0.92654	+
Chr2L_2	1599254	1601232	contig_227_[organism=Drosophila_willistoni]_[isolate=14030-0811.17]	28155905	28157876	0.944894	+
Chr2L_2	1601692	1601929	contig_227_[organism=Drosophila_willistoni]_[isolate=14030-0811.17]	28162472	28162709	0.742616	+
Chr2L_2	1602195	1602491	contig_227_[organism=Drosophila_willistoni]_[isolate=14030-0811.17]	28162632	28162928	0.793919	+
Chr2L_2	1602578	1604648	contig_227_[organism=Drosophila_willistoni]_[isolate=14030-0811.17]	28162860	28164946	0.968116	+
Chr2L_2	1604678	1605541	contig_227_[organism=Drosophila_willistoni]_[isolate=14030-0811.17]	28164966	28165845	0.937428	+
Chr2L_2	1605551	1607281	contig_227_[organism=Drosophila_willistoni]_[isolate=14030-0811.17]	28165855	28167592	0.936416	+
Chr2L_2	1607185	1608908	contig_227_[organism=Drosophila_willistoni]_[isolate=14030-0811.17]	28167484	28169208	0.93906	+
Chr2L_2	1608854	1613278	contig_227_[organism=Drosophila_willistoni]_[isolate=14030-0811.17]	28169129	28173561	0.958409	+
Chr2L_2	1613479	1613939	contig_227_[organism=Drosophila_willistoni]_[isolate=14030-0811.17]	28173847	28174286	0.802174	+
Chr2L_2	1613910	1614352	contig_227_[organism=Drosophila_willistoni]_[isolate=14030-0811.17]	28174211	28174656	0.662896	+
Chr2L_2	1614372	1614398	contig_227_[organism=Drosophila_willistoni]_[isolate=14030-0811.17]	28174666	28174692	1	+
Chr2L_2	1614433	1614629	contig_227_[organism=Drosophila_willistoni]_[isolate=14030-0811.17]	28174717	28174913	0.69898	+
Chr2L_2	1614652	1617555	contig_227_[organism=Drosophila_willistoni]_[isolate=14030-0811.17]	28174926	28177853	0.964175	+
Chr2L_2	1617568	1617603	contig_227_[organism=Drosophila_willistoni]_[isolate=14030-0811.17]	28177866	28177901	1	+
Chr2L_2	1617625	1617666	contig_227_[organism=Drosophila_willistoni]_[isolate=14030-0811.17]	28177923	28177964	1	+
Chr2L_2	1617682	1617767	contig_227_[organism=Drosophila_willistoni]_[isolate=14030-0811.17]	28177980	28178065	1	+
Chr2L_2	1617768	1617817	contig_227_[organism=Drosophila_willistoni]_[isolate=14030-0811.17]	28178066	28178115	1	+
Chr2L_2	1617835	1617994	contig_227_[organism=Drosophila_willistoni]_[isolate=14030-0811.17]	28178133	28178292	1	+
Chr2L_2	1617995	1621543	contig_227_[organism=Drosophila_willistoni]_[isolate=14030-0811.17]	28178293	28181830	0.94814	+
Chr2L_2	1621571	1622271	contig_227_[organism=Drosophila_willistoni]_[isolate=14030-0811.17]	28181916	28182612	0.901429	+
Chr2L_2	1623292	1624553	contig_227_[organism=Drosophila_willistoni]_[isolate=14030-0811.17]	28182547	28183809	0.927835	+
Chr2L_2	1624578	1625072	contig_227_[organism=Drosophila_willistoni]_[isolate=14030-0811.17]	28183781	28184275	0.876518	+
Chr2L_2	1625208	1625369	contig_227_[organism=Drosophila_willistoni]_[isolate=14030-0811.17]	28184415	28184576	0.670807	+
Chr2L_2	1625372	1629450	contig_227_[organism=Drosophila_willistoni]_[isolate=14030-0811.17]	28184577	28188671	0.964198	+
Chr2L_2	1629449	1629836	contig_227_[organism=Drosophila_willistoni]_[isolate=14030-0811.17]	28188673	28189052	0.777778	+
Chr2L_2	1629816	1630053	contig_227_[organism=Drosophila_willistoni]_[isolate=14030-0811.17]	28188982	28189219	0.763713	+
Chr2L_2	1630100	1630124	contig_227_[organism=Drosophila_willistoni]_[isolate=14030-0811.17]	28189259	28189283	1	+
Chr2L_2	1630128	1630169	contig_227_[organism=Drosophila_willistoni]_[isolate=14030-0811.17]	28189406	28189447	1	+
Chr2L_2	1630141	1630606	contig_227_[organism=Drosophila_willistoni]_[isolate=14030-0811.17]	28189469	28189933	0.830108	+
Chr2L_2	1630647	1630673	contig_227_[organism=Drosophila_willistoni]_[isolate=14030-0811.17]	28189974	28190000	1	+
Chr2L_2	1630685	1630711	contig_227_[organism=Drosophila_willistoni]_[isolate=14030-0811.17]	28190011	28190037	1	+
Chr2L_2	1630747	1632987	contig_227_[organism=Drosophila_willistoni]_[isolate=14030-0811.17]	28190070	28192328	0.943304	+
Chr2L_2	1633013	1633204	contig_227_[organism=Drosophila_willistoni]_[isolate=14030-0811.17]	28192349	28192540	0.680628	+
Chr2L_2	1633415	1633464	contig_227_[organism=Drosophila_willistoni]_[isolate=14030-0811.17]	28192707	28192756	1	+
Chr2L_2	1633558	1634770	contig_227_[organism=Drosophila_willistoni]_[isolate=14030-0811.17]	28192834	28194051	0.929868	+
Chr2L_2	1634821	1635290	contig_227_[organism=Drosophila_willistoni]_[isolate=14030-0811.17]	28194101	28194570	0.827292	+
Chr2L_2	1635373	1635564	contig_227_[organism=Drosophila_willistoni]_[isolate=14030-0811.17]	28194653	28194844	0.706806	+
Chr2L_2	1635518	1636987	contig_227_[organism=Drosophila_willistoni]_[isolate=14030-0811.17]	28195393	28196865	0.951668	+
Chr2L_2	1637019	1638731	contig_227_[organism=Drosophila_willistoni]_[isolate=14030-0811.17]	28196869	28198591	0.935164	+
Chr2L_2	1638726	1644490	contig_227_[organism=Drosophila_willistoni]_[isolate=14030-0811.17]	28198601	28204376	0.919327	+
Chr2L_2	1644483	1648814	contig_227_[organism=Drosophila_willistoni]_[isolate=14030-0811.17]	28204725	28209050	0.965597	+
Chr2L_2	1648824	1648884	contig_227_[organism=Drosophila_willistoni]_[isolate=14030-0811.17]	28209056	28209116	1	+
Chr2L_2	1648885	1648919	contig_227_[organism=Drosophila_willistoni]_[isolate=14030-0811.17]	28209117	28209151	1	+
Chr2L_2	1648917	1651116	contig_227_[organism=Drosophila_willistoni]_[isolate=14030-0811.17]	28209152	28211368	0.965439	+
Chr2L_2	1651135	1651187	contig_227_[organism=Drosophila_willistoni]_[isolate=14030-0811.17]	28211387	28211439	1	+
Chr2L_2	1651211	1651242	contig_227_[organism=Drosophila_willistoni]_[isolate=14030-0811.17]	28211462	28211493	1	+
Chr2L_2	1651243	1651805	contig_227_[organism=Drosophila_willistoni]_[isolate=14030-0811.17]	28211507	28212068	0.921708	+
Chr2L_2	1651744	1652764	contig_227_[organism=Drosophila_willistoni]_[isolate=14030-0811.17]	28211993	28213002	0.897059	+
Chr2L_2	1652466	1653776	contig_227_[organism=Drosophila_willistoni]_[isolate=14030-0811.17]	28212698	28214047	0.960305	+
Chr2L_2	1653746	1654508	contig_227_[organism=Drosophila_willistoni]_[isolate=14030-0811.17]	28214009	28214780	0.885827	+
Chr2L_2	1654512	1654548	contig_227_[organism=Drosophila_willistoni]_[isolate=14030-0811.17]	28214784	28214820	1	+
Chr2L_2	1654552	1654584	contig_227_[organism=Drosophila_willistoni]_[isolate=14030-0811.17]	28214824	28214856	1	+
Chr2L_2	1654611	1654972	contig_227_[organism=Drosophila_willistoni]_[isolate=14030-0811.17]	28214902	28215263	0.825485	+
Chr2L_2	1654620	1654649	contig_227_[organism=Drosophila_willistoni]_[isolate=14030-0811.17]	28214892	28214921	1	+
Chr2L_2	1654659	1654690	contig_227_[organism=Drosophila_willistoni]_[isolate=14030-0811.17]	28214950	28214981	1	+
Chr2L_2	1654701	1654745	contig_227_[organism=Drosophila_willistoni]_[isolate=14030-0811.17]	28214992	28215036	1	+
Chr2L_2	1654746	1654775	contig_227_[organism=Drosophila_willistoni]_[isolate=14030-0811.17]	28215037	28215066	1	+
Chr2L_2	1654776	1654838	contig_227_[organism=Drosophila_willistoni]_[isolate=14030-0811.17]	28215067	28215129	1	+
Chr2L_2	1654839	1654872	contig_227_[organism=Drosophila_willistoni]_[isolate=14030-0811.17]	28215130	28215163	1	+
Chr2L_2	1654889	1655193	contig_227_[organism=Drosophila_willistoni]_[isolate=14030-0811.17]	28215179	28215481	0.963816	+
Chr2L_2	1655218	1655243	contig_227_[organism=Drosophila_willistoni]_[isolate=14030-0811.17]	28215506	28215531	1	+
Chr2L_2	1655242	1657103	contig_227_[organism=Drosophila_willistoni]_[isolate=14030-0811.17]	28215541	28217389	0.952714	+
Chr2L_2	1657136	1657194	contig_227_[organism=Drosophila_willistoni]_[isolate=14030-0811.17]	28217422	28217480	1	+
Chr2L_2	1657195	1657228	contig_227_[organism=Drosophila_willistoni]_[isolate=14030-0811.17]	28217481	28217514	1	+
Chr2L_2	1657232	1657263	contig_227_[organism=Drosophila_willistoni]_[isolate=14030-0811.17]	28217518	28217549	1	+
Chr2L_2	1657273	1661169	contig_227_[organism=Drosophila_willistoni]_[isolate=14030-0811.17]	28217596	28221470	0.947639	+
Chr2L_2	1661170	1671899	contig_227_[organism=Drosophila_willistoni]_[isolate=14030-0811.17]	28221471	28232139	0.971852	+
Chr2L_2	1671927	1676200	contig_227_[organism=Drosophila_willistoni]_[isolate=14030-0811.17]	28232051	28236314	0.981512	+
Chr2L_2	1676201	1678098	contig_227_[organism=Drosophila_willistoni]_[isolate=14030-0811.17]	28236315	28238222	0.949921	+
Chr2L_2	1677936	1678875	contig_227_[organism=Drosophila_willistoni]_[isolate=14030-0811.17]	28238054	28238998	0.944622	+
Chr2L_2	1678876	1679743	contig_227_[organism=Drosophila_willistoni]_[isolate=14030-0811.17]	28238999	28239867	0.950404	+
Chr2L_2	1679744	1679781	contig_227_[organism=Drosophila_willistoni]_[isolate=14030-0811.17]	28239878	28239915	0.297297	+
Chr2L_2	1679801	1679832	contig_227_[organism=Drosophila_willistoni]_[isolate=14030-0811.17]	28239935	28239966	1	+
Chr2L_2	1679863	1679889	contig_227_[organism=Drosophila_willistoni]_[isolate=14030-0811.17]	28239997	28240023	1	+
Chr2L_2	1679890	1679920	contig_227_[organism=Drosophila_willistoni]_[isolate=14030-0811.17]	28240024	28240054	1	+
Chr2L_2	1679921	1679945	contig_227_[organism=Drosophila_willistoni]_[isolate=14030-0811.17]	28240055	28240079	1	+
Chr2L_2	1679946	1679973	contig_227_[organism=Drosophila_willistoni]_[isolate=14030-0811.17]	28240080	28240107	1	+
Chr2L_2	1679976	1681773	contig_227_[organism=Drosophila_willistoni]_[isolate=14030-0811.17]	28240113	28241920	0.869783	+
Chr2L_2	1681777	1684478	contig_227_[organism=Drosophila_willistoni]_[isolate=14030-0811.17]	28241924	28244626	0.975194	+
Chr2L_2	1684676	1684708	contig_227_[organism=Drosophila_willistoni]_[isolate=14030-0811.17]	28244631	28244663	1	+
Chr2L_2	1684716	1684747	contig_227_[organism=Drosophila_willistoni]_[isolate=14030-0811.17]	28244675	28244706	1	+
Chr2L_2	1684725	1686097	contig_227_[organism=Drosophila_willistoni]_[isolate=14030-0811.17]	28244670	28246016	0.893586	+
Chr2L_2	1686096	1687146	contig_227_[organism=Drosophila_willistoni]_[isolate=14030-0811.17]	28246017	28247034	0.908571	+
Chr2L_2	1687166	1687241	contig_227_[organism=Drosophila_willistoni]_[isolate=14030-0811.17]	28247053	28247128	1	+
Chr2L_2	1687256	1692592	contig_227_[organism=Drosophila_willistoni]_[isolate=14030-0811.17]	28247137	28252520	0.963268	+
Chr2L_2	1692669	1693170	contig_227_[organism=Drosophila_willistoni]_[isolate=14030-0811.17]	28252597	28253113	0.848303	+
Chr2L_2	1692755	1692792	contig_227_[organism=Drosophila_willistoni]_[isolate=14030-0811.17]	28252686	28252723	1	+
Chr2L_2	1692807	1692842	contig_227_[organism=Drosophila_willistoni]_[isolate=14030-0811.17]	28252750	28252785	1	+
Chr2L_2	1692843	1692961	contig_227_[organism=Drosophila_willistoni]_[isolate=14030-0811.17]	28252786	28252904	1	+
Chr2L_2	1693050	1693086	contig_227_[organism=Drosophila_willistoni]_[isolate=14030-0811.17]	28252993	28253029	1	+
Chr2L_2	1694011	1695109	contig_227_[organism=Drosophila_willistoni]_[isolate=14030-0811.17]	28253098	28254209	0.958106	+
Chr2L_2	1695109	1695164	contig_227_[organism=Drosophila_willistoni]_[isolate=14030-0811.17]	28254209	28254264	0.981818	+
Chr2L_2	1695182	1695207	contig_227_[organism=Drosophila_willistoni]_[isolate=14030-0811.17]	28254282	28254307	1	+
Chr2L_2	1695266	1695291	contig_227_[organism=Drosophila_willistoni]_[isolate=14030-0811.17]	28254366	28254391	1	+
Chr2L_2	1695305	1696791	contig_227_[organism=Drosophila_willistoni]_[isolate=14030-0811.17]	28254405	28255894	0.955585	+
Chr2L_2	1696852	1697112	contig_227_[organism=Drosophila_willistoni]_[isolate=14030-0811.17]	28255957	28256217	0.688462	+
Chr2L_2	1697155	1697186	contig_227_[organism=Drosophila_willistoni]_[isolate=14030-0811.17]	28256274	28256305	1	+
Chr2L_2	1697312	1697336	contig_227_[organism=Drosophila_willistoni]_[isolate=14030-0811.17]	28256389	28256413	1	+
Chr2L_2	1697425	1697731	contig_227_[organism=Drosophila_willistoni]_[isolate=14030-0811.17]	28256472	28256778	0.781046	+
Chr2L_2	1697846	1697870	contig_227_[organism=Drosophila_willistoni]_[isolate=14030-0811.17]	28257184	28257208	1	+
Chr2L_2	1697904	1697928	contig_227_[organism=Drosophila_willistoni]_[isolate=14030-0811.17]	28257242	28257266	1	+
Chr2L_2	1698779	1699714	contig_227_[organism=Drosophila_willistoni]_[isolate=14030-0811.17]	28257335	28258253	0.909091	+
Chr2L_2	1700519	1701817	contig_227_[organism=Drosophila_willistoni]_[isolate=14030-0811.17]	28258393	28259710	0.901772	+
Chr2L_2	1701830	1701864	contig_227_[organism=Drosophila_willistoni]_[isolate=14030-0811.17]	28259724	28259758	1	+
Chr2L_2	1701889	1702844	contig_227_[organism=Drosophila_willistoni]_[isolate=14030-0811.17]	28259824	28260825	0.914136	+
Chr2L_2	1702940	1702970	contig_227_[organism=Drosophila_willistoni]_[isolate=14030-0811.17]	28260914	28260944	1	+
Chr2L_2	1702976	1703603	contig_227_[organism=Drosophila_willistoni]_[isolate=14030-0811.17]	28260907	28261534	0.889952	+
Chr2L_2	1703618	1704442	contig_227_[organism=Drosophila_willistoni]_[isolate=14030-0811.17]	28261556	28262396	0.974515	+
Chr2L_2	1704440	1704473	contig_227_[organism=Drosophila_willistoni]_[isolate=14030-0811.17]	28262398	28262431	1	+
Chr2L_2	1704541	1704832	contig_227_[organism=Drosophila_willistoni]_[isolate=14030-0811.17]	28262519	28262808	0.690722	+
Chr2L_2	1704842	1705179	contig_227_[organism=Drosophila_willistoni]_[isolate=14030-0811.17]	28262784	28263119	0.795252	+
Chr2L_2	1705263	1705390	contig_227_[organism=Drosophila_willistoni]_[isolate=14030-0811.17]	28263187	28263314	0.559055	+
Chr2L_2	1705795	1705928	contig_227_[organism=Drosophila_willistoni]_[isolate=14030-0811.17]	28264489	28264622	0.571429	+
Chr2L_2	1705960	1705986	contig_227_[organism=Drosophila_willistoni]_[isolate=14030-0811.17]	28264696	28264722	1	+
Chr2L_2	1706168	1707382	contig_227_[organism=Drosophila_willistoni]_[isolate=14030-0811.17]	28264933	28266106	0.869028	+
Chr2L_2	1707091	1707125	contig_227_[organism=Drosophila_willistoni]_[isolate=14030-0811.17]	28265799	28265833	1	+
Chr2L_2	1707129	1707193	contig_227_[organism=Drosophila_willistoni]_[isolate=14030-0811.17]	28265837	28265901	1	+
Chr2L_2	1707225	1707284	contig_227_[organism=Drosophila_willistoni]_[isolate=14030-0811.17]	28265933	28265992	1	+
Chr2L_2	1707285	1708209	contig_227_[organism=Drosophila_willistoni]_[isolate=14030-0811.17]	28265993	28266918	0.955628	+
Chr2L_2	1708154	1713831	contig_227_[organism=Drosophila_willistoni]_[isolate=14030-0811.17]	28266834	28272544	0.963537	+
Chr2L_2	1713092	1713135	contig_227_[organism=Drosophila_willistoni]_[isolate=14030-0811.17]	28271789	28271832	1	+
Chr2L_2	1713127	1713490	contig_227_[organism=Drosophila_willistoni]_[isolate=14030-0811.17]	28271840	28272203	1	+
Chr2L_2	1713491	1713547	contig_227_[organism=Drosophila_willistoni]_[isolate=14030-0811.17]	28272204	28272260	1	+
Chr2L_2	1713584	1713615	contig_227_[organism=Drosophila_willistoni]_[isolate=14030-0811.17]	28272297	28272328	1	+
Chr2L_2	1713623	1713653	contig_227_[organism=Drosophila_willistoni]_[isolate=14030-0811.17]	28272336	28272366	1	+
Chr2L_2	1713736	1713766	contig_227_[organism=Drosophila_willistoni]_[isolate=14030-0811.17]	28272449	28272479	1	+
Chr2L_2	1713786	1713827	contig_227_[organism=Drosophila_willistoni]_[isolate=14030-0811.17]	28272495	28272536	1	+
Chr2L_2	1713828	1720147	contig_227_[organism=Drosophila_willistoni]_[isolate=14030-0811.17]	28272537	28278858	0.975471	+
Chr2L_2	1720148	1720174	contig_227_[organism=Drosophila_willistoni]_[isolate=14030-0811.17]	28278859	28278885	1	+
Chr2L_2	1720175	1720303	contig_227_[organism=Drosophila_willistoni]_[isolate=14030-0811.17]	28278886	28279014	1	+
Chr2L_2	1720304	1725261	contig_227_[organism=Drosophila_willistoni]_[isolate=14030-0811.17]	28279015	28283981	0.986484	+
Chr2L_2	1725271	1725327	contig_227_[organism=Drosophila_willistoni]_[isolate=14030-0811.17]	28283991	28284047	1	+
Chr2L_2	1725328	1728256	contig_227_[organism=Drosophila_willistoni]_[isolate=14030-0811.17]	28284048	28286976	0.986339	+
Chr2L_2	1728260	1736442	contig_227_[organism=Drosophila_willistoni]_[isolate=14030-0811.17]	28286980	28295168	0.978123	+
Chr2L_2	1736442	1739229	contig_227_[organism=Drosophila_willistoni]_[isolate=14030-0811.17]	28295168	28297959	0.975242	+
Chr2L_2	1739154	1739621	contig_227_[organism=Drosophila_willistoni]_[isolate=14030-0811.17]	28298603	28299099	0.873662	+
Chr2L_2	1739262	1739302	contig_227_[organism=Drosophila_willistoni]_[isolate=14030-0811.17]	28298711	28298751	1	+
Chr2L_2	1739323	1739396	contig_227_[organism=Drosophila_willistoni]_[isolate=14030-0811.17]	28298801	28298874	1	+
Chr2L_2	1739417	1739457	contig_227_[organism=Drosophila_willistoni]_[isolate=14030-0811.17]	28298895	28298935	1	+
Chr2L_2	1739491	1739532	contig_227_[organism=Drosophila_willistoni]_[isolate=14030-0811.17]	28298969	28299010	1	+
Chr2L_2	1739534	1739580	contig_227_[organism=Drosophila_willistoni]_[isolate=14030-0811.17]	28299010	28299056	0.413043	+
Chr2L_2	1739598	1753150	contig_227_[organism=Drosophila_willistoni]_[isolate=14030-0811.17]	28299074	28312680	0.980888	+
Chr2L_2	1753232	1753274	contig_227_[organism=Drosophila_willistoni]_[isolate=14030-0811.17]	28312753	28312795	1	+
Chr2L_2	1753347	1753857	contig_227_[organism=Drosophila_willistoni]_[isolate=14030-0811.17]	28312866	28313381	0.909804	+
Chr2L_2	1753572	1753598	contig_227_[organism=Drosophila_willistoni]_[isolate=14030-0811.17]	28313084	28313110	1	+
Chr2L_2	1753609	1753655	contig_227_[organism=Drosophila_willistoni]_[isolate=14030-0811.17]	28313133	28313179	1	+
Chr2L_2	1753656	1753715	contig_227_[organism=Drosophila_willistoni]_[isolate=14030-0811.17]	28313180	28313239	1	+
Chr2L_2	1753716	1753814	contig_227_[organism=Drosophila_willistoni]_[isolate=14030-0811.17]	28313240	28313338	1	+
Chr2L_2	1753777	1756089	contig_227_[organism=Drosophila_willistoni]_[isolate=14030-0811.17]	28313267	28315623	0.800173	+
Chr2L_2	1756087	1759275	contig_227_[organism=Drosophila_willistoni]_[isolate=14030-0811.17]	28315635	28318815	0.973965	+
Chr2L_2	1759320	1759817	contig_227_[organism=Drosophila_willistoni]_[isolate=14030-0811.17]	28318884	28319376	0.877264	+
Chr2L_2	1759826	1759850	contig_227_[organism=Drosophila_willistoni]_[isolate=14030-0811.17]	28319385	28319409	1	+
Chr2L_2	1759870	1760157	contig_227_[organism=Drosophila_willistoni]_[isolate=14030-0811.17]	28319439	28319725	0.853659	+
Chr2L_2	1760164	1760299	contig_227_[organism=Drosophila_willistoni]_[isolate=14030-0811.17]	28319748	28319883	0.562963	+
Chr2L_2	1760746	1762504	contig_227_[organism=Drosophila_willistoni]_[isolate=14030-0811.17]	28321958	28323704	0.9562	+
Chr2L_2	1762515	1762549	contig_227_[organism=Drosophila_willistoni]_[isolate=14030-0811.17]	28323725	28323759	1	+
Chr2L_2	1762579	1762610	contig_227_[organism=Drosophila_willistoni]_[isolate=14030-0811.17]	28323789	28323820	1	+
Chr2L_2	1762631	1765061	contig_227_[organism=Drosophila_willistoni]_[isolate=14030-0811.17]	28323841	28326273	0.966667	+
Chr2L_2	1765062	1765087	contig_227_[organism=Drosophila_willistoni]_[isolate=14030-0811.17]	28326274	28326299	1	+
Chr2L_2	1765089	1765329	contig_227_[organism=Drosophila_willistoni]_[isolate=14030-0811.17]	28326301	28326542	0.9875	+
Chr2L_2	1765329	1765377	contig_227_[organism=Drosophila_willistoni]_[isolate=14030-0811.17]	28326540	28326588	1	+
Chr2L_2	1765378	1765434	contig_227_[organism=Drosophila_willistoni]_[isolate=14030-0811.17]	28326589	28326645	1	+
Chr2L_2	1765448	1766358	contig_227_[organism=Drosophila_willistoni]_[isolate=14030-0811.17]	28326662	28327578	0.815385	+
Chr2L_2	1766360	1766400	contig_227_[organism=Drosophila_willistoni]_[isolate=14030-0811.17]	28327581	28327621	1	+
Chr2L_2	1766401	1768318	contig_227_[organism=Drosophila_willistoni]_[isolate=14030-0811.17]	28327624	28329499	0.881586	+
Chr2L_2	1768249	1771149	contig_227_[organism=Drosophila_willistoni]_[isolate=14030-0811.17]	28329520	28332436	0.945172	+
Chr2L_2	1771174	1771403	contig_227_[organism=Drosophila_willistoni]_[isolate=14030-0811.17]	28332929	28333158	0.716157	+
Chr2L_2	1771493	1771657	contig_227_[organism=Drosophila_willistoni]_[isolate=14030-0811.17]	28333300	28333464	0.628049	+
Chr2L_2	1771499	1771524	contig_227_[organism=Drosophila_willistoni]_[isolate=14030-0811.17]	28333255	28333280	1	+
Chr2L_2	1772218	1772251	contig_227_[organism=Drosophila_willistoni]_[isolate=14030-0811.17]	28333439	28333472	1	+
Chr2L_2	1772259	1772290	contig_227_[organism=Drosophila_willistoni]_[isolate=14030-0811.17]	28333479	28333510	0.354839	+
Chr2L_2	1772320	1772346	contig_227_[organism=Drosophila_willistoni]_[isolate=14030-0811.17]	28333540	28333566	1	+
Chr2L_2	1772407	1773115	contig_227_[organism=Drosophila_willistoni]_[isolate=14030-0811.17]	28333623	28334329	0.819209	+
Chr2L_2	1773160	1773583	contig_227_[organism=Drosophila_willistoni]_[isolate=14030-0811.17]	28334390	28334815	0.917258	+
Chr2L_2	1773579	1773956	contig_227_[organism=Drosophila_willistoni]_[isolate=14030-0811.17]	28334816	28335193	0.875332	+
Chr2L_2	1773983	1775000	contig_227_[organism=Drosophila_willistoni]_[isolate=14030-0811.17]	28335163	28336129	0.840708	+
Chr2L_2	1775000	1775717	contig_227_[organism=Drosophila_willistoni]_[isolate=14030-0811.17]	28336129	28336823	0.877266	+
Chr2L_2	1775732	1777233	contig_227_[organism=Drosophila_willistoni]_[isolate=14030-0811.17]	28336895	28338378	0.93471	+
Chr2L_2	1777267	1777751	contig_227_[organism=Drosophila_willistoni]_[isolate=14030-0811.17]	28338412	28338898	0.909091	+
Chr2L_2	1777769	1777798	contig_227_[organism=Drosophila_willistoni]_[isolate=14030-0811.17]	28338907	28338936	1	+
Chr2L_2	1777910	1780274	contig_227_[organism=Drosophila_willistoni]_[isolate=14030-0811.17]	28339052	28341391	0.915398	+
Chr2L_2	1780037	1780074	contig_227_[organism=Drosophila_willistoni]_[isolate=14030-0811.17]	28341147	28341184	1	+
Chr2L_2	1780075	1780110	contig_227_[organism=Drosophila_willistoni]_[isolate=14030-0811.17]	28341185	28341220	1	+
Chr2L_2	1780125	1780161	contig_227_[organism=Drosophila_willistoni]_[isolate=14030-0811.17]	28341242	28341278	1	+
Chr2L_2	1780179	1782597	contig_227_[organism=Drosophila_willistoni]_[isolate=14030-0811.17]	28341296	28343717	0.963193	+
Chr2L_2	1782863	1783975	contig_227_[organism=Drosophila_willistoni]_[isolate=14030-0811.17]	28343694	28344809	0.928058	+
Chr2L_2	1783998	1786899	contig_227_[organism=Drosophila_willistoni]_[isolate=14030-0811.17]	28344825	28347699	0.964495	+
Chr2L_2	1786900	1786931	contig_227_[organism=Drosophila_willistoni]_[isolate=14030-0811.17]	28347700	28347731	1	+
Chr2L_2	1786933	1786971	contig_227_[organism=Drosophila_willistoni]_[isolate=14030-0811.17]	28347792	28347830	1	+
Chr2L_2	1786972	1787042	contig_227_[organism=Drosophila_willistoni]_[isolate=14030-0811.17]	28347831	28347901	1	+
Chr2L_2	1787067	1789582	contig_227_[organism=Drosophila_willistoni]_[isolate=14030-0811.17]	28347895	28350407	0.956262	+
Chr2L_2	1789583	1789617	contig_227_[organism=Drosophila_willistoni]_[isolate=14030-0811.17]	28350413	28350447	1	+
Chr2L_2	1789663	1790637	contig_227_[organism=Drosophila_willistoni]_[isolate=14030-0811.17]	28350463	28351439	0.931211	+
Chr2L_2	1790561	1792950	contig_227_[organism=Drosophila_willistoni]_[isolate=14030-0811.17]	28352258	28354629	0.954793	+
Chr2L_2	1792959	1793483	contig_227_[organism=Drosophila_willistoni]_[isolate=14030-0811.17]	28354631	28355157	0.935115	+
Chr2L_2	1793495	1797700	contig_227_[organism=Drosophila_willistoni]_[isolate=14030-0811.17]	28355165	28359399	0.949108	+
Chr2L_2	1797666	1800111	contig_227_[organism=Drosophila_willistoni]_[isolate=14030-0811.17]	28359599	28362060	0.916155	+
Chr2L_2	1800110	1802498	contig_227_[organism=Drosophila_willistoni]_[isolate=14030-0811.17]	28362072	28364466	0.968593	+
Chr2L_2	1801628	1801656	contig_227_[organism=Drosophila_willistoni]_[isolate=14030-0811.17]	28363580	28363608	1	+
Chr2L_2	1801656	1801831	contig_227_[organism=Drosophila_willistoni]_[isolate=14030-0811.17]	28363624	28363799	1	+
Chr2L_2	1801852	1802016	contig_227_[organism=Drosophila_willistoni]_[isolate=14030-0811.17]	28363820	28363984	1	+
Chr2L_2	1802017	1802049	contig_227_[organism=Drosophila_willistoni]_[isolate=14030-0811.17]	28363985	28364017	1	+
Chr2L_2	1802050	1802266	contig_227_[organism=Drosophila_willistoni]_[isolate=14030-0811.17]	28364018	28364234	1	+
Chr2L_2	1802290	1802397	contig_227_[organism=Drosophila_willistoni]_[isolate=14030-0811.17]	28364258	28364365	1	+
Chr2L_2	1802427	1802635	contig_227_[organism=Drosophila_willistoni]_[isolate=14030-0811.17]	28364392	28364600	0.697115	+
Chr2L_2	1802656	1802681	contig_227_[organism=Drosophila_willistoni]_[isolate=14030-0811.17]	28364660	28364685	1	+
Chr2L_2	1802716	1802769	contig_227_[organism=Drosophila_willistoni]_[isolate=14030-0811.17]	28364711	28364764	1	+
Chr2L_2	1802806	1803061	contig_227_[organism=Drosophila_willistoni]_[isolate=14030-0811.17]	28364801	28365096	0.768627	+
Chr2L_2	1803015	1804287	contig_227_[organism=Drosophila_willistoni]_[isolate=14030-0811.17]	28365032	28366363	0.959119	+
Chr2L_2	1803242	1803277	contig_227_[organism=Drosophila_willistoni]_[isolate=14030-0811.17]	28365269	28365304	1	+
Chr2L_2	1803265	1806286	contig_227_[organism=Drosophila_willistoni]_[isolate=14030-0811.17]	28365341	28368361	0.979477	+
Chr2L_2	1806304	1809276	contig_227_[organism=Drosophila_willistoni]_[isolate=14030-0811.17]	28368379	28371343	0.953903	+
Chr2L_2	1809296	1809340	contig_227_[organism=Drosophila_willistoni]_[isolate=14030-0811.17]	28371342	28371386	1	+
Chr2L_2	1809397	1809746	contig_227_[organism=Drosophila_willistoni]_[isolate=14030-0811.17]	28371604	28371952	0.808023	+
Chr2L_2	1809888	1809917	contig_227_[organism=Drosophila_willistoni]_[isolate=14030-0811.17]	28372019	28372048	1	+
Chr2L_2	1810137	1810282	contig_227_[organism=Drosophila_willistoni]_[isolate=14030-0811.17]	28372008	28372145	0.668966	+
Chr2L_2	1810338	1810374	contig_227_[organism=Drosophila_willistoni]_[isolate=14030-0811.17]	28372274	28372310	1	+
Chr2L_2	1810393	1812413	contig_227_[organism=Drosophila_willistoni]_[isolate=14030-0811.17]	28372325	28374365	0.956436	+
Chr2L_2	1812414	1812445	contig_227_[organism=Drosophila_willistoni]_[isolate=14030-0811.17]	28374366	28374397	1	+
Chr2L_2	1812446	1812481	contig_227_[organism=Drosophila_willistoni]_[isolate=14030-0811.17]	28374398	28374433	1	+
Chr2L_2	1812521	1817604	contig_227_[organism=Drosophila_willistoni]_[isolate=14030-0811.17]	28374499	28379586	0.860909	+
Chr2L_2	1817613	1817650	contig_227_[organism=Drosophila_willistoni]_[isolate=14030-0811.17]	28379595	28379632	1	+
Chr2L_2	1817658	1817709	contig_227_[organism=Drosophila_willistoni]_[isolate=14030-0811.17]	28379640	28379691	1	+
Chr2L_2	1817722	1822231	contig_227_[organism=Drosophila_willistoni]_[isolate=14030-0811.17]	28379705	28384251	0.964515	+
Chr2L_2	1822169	1823302	contig_227_[organism=Drosophila_willistoni]_[isolate=14030-0811.17]	28384183	28385317	0.968226	+
Chr2L_2	1823303	1826746	contig_227_[organism=Drosophila_willistoni]_[isolate=14030-0811.17]	28385318	28388771	0.963694	+
Chr2L_2	1826680	1826888	contig_227_[organism=Drosophila_willistoni]_[isolate=14030-0811.17]	28388905	28389111	0.653846	+
Chr2L_2	1827003	1827030	contig_227_[organism=Drosophila_willistoni]_[isolate=14030-0811.17]	28389275	28389302	1	+
Chr2L_2	1827579	1827607	contig_227_[organism=Drosophila_willistoni]_[isolate=14030-0811.17]	28390272	28390300	1	+
Chr2L_2	1827614	1828158	contig_227_[organism=Drosophila_willistoni]_[isolate=14030-0811.17]	28390281	28390824	0.871324	+
Chr2L_2	1828100	1829479	contig_227_[organism=Drosophila_willistoni]_[isolate=14030-0811.17]	28390875	28392250	0.940537	+
Chr2L_2	1830229	1830495	contig_227_[organism=Drosophila_willistoni]_[isolate=14030-0811.17]	28392889	28393155	0.714286	+
Chr2L_2	1830506	1830532	contig_227_[organism=Drosophila_willistoni]_[isolate=14030-0811.17]	28393170	28393196	1	+
Chr2L_2	1830569	1830601	contig_227_[organism=Drosophila_willistoni]_[isolate=14030-0811.17]	28393225	28393257	1	+
Chr2L_2	1830608	1830638	contig_227_[organism=Drosophila_willistoni]_[isolate=14030-0811.17]	28393264	28393294	1	+
Chr2L_2	1830663	1830694	contig_227_[organism=Drosophila_willistoni]_[isolate=14030-0811.17]	28393308	28393339	1	+
Chr2L_2	1830834	1832624	contig_227_[organism=Drosophila_willistoni]_[isolate=14030-0811.17]	28393473	28395272	0.944134	+
Chr2L_2	1833521	1833712	contig_227_[organism=Drosophila_willistoni]_[isolate=14030-0811.17]	28395834	28396025	0.696335	+
Chr2L_2	1833919	1834073	contig_227_[organism=Drosophila_willistoni]_[isolate=14030-0811.17]	28396439	28396601	0.701299	+
Chr2L_2	1834074	1834450	contig_227_[organism=Drosophila_willistoni]_[isolate=14030-0811.17]	28396573	28396971	0.808511	+
Chr2L_2	1834958	1835952	contig_227_[organism=Drosophila_willistoni]_[isolate=14030-0811.17]	28397029	28398024	0.943662	+
Chr2L_2	1836036	1836786	contig_227_[organism=Drosophila_willistoni]_[isolate=14030-0811.17]	28398089	28398869	0.904	+
Chr2L_2	1836585	1836611	contig_227_[organism=Drosophila_willistoni]_[isolate=14030-0811.17]	28398635	28398661	1	+
Chr2L_2	1836639	1836668	contig_227_[organism=Drosophila_willistoni]_[isolate=14030-0811.17]	28398722	28398751	1	+
Chr2L_2	1836679	1836715	contig_227_[organism=Drosophila_willistoni]_[isolate=14030-0811.17]	28398762	28398798	1	+
Chr2L_2	1836727	1837003	contig_227_[organism=Drosophila_willistoni]_[isolate=14030-0811.17]	28398811	28399087	0.768116	+
Chr2L_2	1837057	1837208	contig_227_[organism=Drosophila_willistoni]_[isolate=14030-0811.17]	28399132	28399283	0.788079	+
Chr2L_2	1837255	1839016	contig_227_[organism=Drosophila_willistoni]_[isolate=14030-0811.17]	28399336	28401099	0.918796	+
Chr2L_2	1838911	1840963	contig_227_[organism=Drosophila_willistoni]_[isolate=14030-0811.17]	28400990	28403067	0.94883	+
Chr2L_2	1840964	1841255	contig_227_[organism=Drosophila_willistoni]_[isolate=14030-0811.17]	28403068	28403356	0.804124	+
Chr2L_2	1841269	1841551	contig_227_[organism=Drosophila_willistoni]_[isolate=14030-0811.17]	28403419	28403701	0.748227	+
Chr2L_2	1841564	1841588	contig_227_[organism=Drosophila_willistoni]_[isolate=14030-0811.17]	28403678	28403702	1	+
Chr2L_2	1841655	1842002	contig_227_[organism=Drosophila_willistoni]_[isolate=14030-0811.17]	28403831	28404178	0.818444	+
Chr2L_2	1842102	1842138	contig_227_[organism=Drosophila_willistoni]_[isolate=14030-0811.17]	28404342	28404378	1	+
Chr2L_2	1842184	1842211	contig_227_[organism=Drosophila_willistoni]_[isolate=14030-0811.17]	28404431	28404458	0.296296	+
Chr2L_2	1842349	1842554	contig_227_[organism=Drosophila_willistoni]_[isolate=14030-0811.17]	28404601	28404806	0.668293	+
Chr2L_2	1843201	1843703	contig_227_[organism=Drosophila_willistoni]_[isolate=14030-0811.17]	28405260	28405760	0.878486	+
Chr2L_2	1843702	1843759	contig_227_[organism=Drosophila_willistoni]_[isolate=14030-0811.17]	28405761	28405817	0.894737	+
Chr2L_2	1843776	1843838	contig_227_[organism=Drosophila_willistoni]_[isolate=14030-0811.17]	28405835	28405897	1	+
Chr2L_2	1843844	1844111	contig_227_[organism=Drosophila_willistoni]_[isolate=14030-0811.17]	28405903	28406170	1	+
Chr2L_2	1844112	1846465	contig_227_[organism=Drosophila_willistoni]_[isolate=14030-0811.17]	28406171	28408516	0.951126	+
Chr2L_2	1846547	1847440	contig_227_[organism=Drosophila_willistoni]_[isolate=14030-0811.17]	28408573	28409467	0.868981	+
Chr2L_2	1847418	1847808	contig_227_[organism=Drosophila_willistoni]_[isolate=14030-0811.17]	28409467	28409856	0.820513	+
Chr2L_2	1847807	1850188	contig_227_[organism=Drosophila_willistoni]_[isolate=14030-0811.17]	28409857	28412274	0.950441	+
Chr2L_2	1850217	1850496	contig_227_[organism=Drosophila_willistoni]_[isolate=14030-0811.17]	28412310	28412589	0.731183	+
Chr2L_2	1851240	1856798	contig_227_[organism=Drosophila_willistoni]_[isolate=14030-0811.17]	28412526	28418048	0.957359	+
Chr2L_2	1856799	1856875	contig_227_[organism=Drosophila_willistoni]_[isolate=14030-0811.17]	28418049	28418125	0.631579	+
Chr2L_2	1857254	1858275	contig_227_[organism=Drosophila_willistoni]_[isolate=14030-0811.17]	28418607	28419614	0.935357	+
Chr2L_2	1858281	1858378	contig_227_[organism=Drosophila_willistoni]_[isolate=14030-0811.17]	28419609	28419706	1	+
Chr2L_2	1858386	1860126	contig_227_[organism=Drosophila_willistoni]_[isolate=14030-0811.17]	28419718	28421457	0.974138	+
Chr2L_2	1860127	1860217	contig_227_[organism=Drosophila_willistoni]_[isolate=14030-0811.17]	28421458	28421548	1	+
Chr2L_2	1860254	1860318	contig_227_[organism=Drosophila_willistoni]_[isolate=14030-0811.17]	28421584	28421648	1	+
Chr2L_2	1860319	1860376	contig_227_[organism=Drosophila_willistoni]_[isolate=14030-0811.17]	28421649	28421706	1	+
Chr2L_2	1860379	1860413	contig_227_[organism=Drosophila_willistoni]_[isolate=14030-0811.17]	28421709	28421743	1	+
Chr2L_2	1860429	1860466	contig_227_[organism=Drosophila_willistoni]_[isolate=14030-0811.17]	28421758	28421795	1	+
Chr2L_2	1860473	1860653	contig_227_[organism=Drosophila_willistoni]_[isolate=14030-0811.17]	28421793	28421967	0.966667	+
Chr2L_2	1860654	1860704	contig_227_[organism=Drosophila_willistoni]_[isolate=14030-0811.17]	28421968	28422018	1	+
Chr2L_2	1860841	1863481	contig_227_[organism=Drosophila_willistoni]_[isolate=14030-0811.17]	28422145	28424761	0.944697	+
Chr2L_2	1863639	1863679	contig_227_[organism=Drosophila_willistoni]_[isolate=14030-0811.17]	28424889	28424929	1	+
Chr2L_2	1863778	1865047	contig_227_[organism=Drosophila_willistoni]_[isolate=14030-0811.17]	28424961	28426240	0.943262	+
Chr2L_2	1865048	1865919	contig_227_[organism=Drosophila_willistoni]_[isolate=14030-0811.17]	28426241	28427111	0.95178	+
Chr2L_2	1865955	1866001	contig_227_[organism=Drosophila_willistoni]_[isolate=14030-0811.17]	28427141	28427187	1	+
Chr2L_2	1866002	1866653	contig_227_[organism=Drosophila_willistoni]_[isolate=14030-0811.17]	28427188	28427844	0.930876	+
Chr2L_2	1866650	1866852	contig_227_[organism=Drosophila_willistoni]_[isolate=14030-0811.17]	28427847	28428059	0.757426	+
Chr2L_2	1866861	1867373	contig_227_[organism=Drosophila_willistoni]_[isolate=14030-0811.17]	28428066	28428582	0.863281	+
Chr2L_2	1867519	1869405	contig_227_[organism=Drosophila_willistoni]_[isolate=14030-0811.17]	28428756	28430638	0.930011	+
Chr2L_2	1869464	1869537	contig_227_[organism=Drosophila_willistoni]_[isolate=14030-0811.17]	28430676	28430749	1	+
Chr2L_2	1871279	1873681	contig_227_[organism=Drosophila_willistoni]_[isolate=14030-0811.17]	28444227	28446627	0.937552	+
Chr2L_2	1873865	1874961	contig_227_[organism=Drosophila_willistoni]_[isolate=14030-0811.17]	28447150	28448204	0.823905	+
Chr2L_2	1874962	1875004	contig_227_[organism=Drosophila_willistoni]_[isolate=14030-0811.17]	28448205	28448247	1	+
Chr2L_2	1875008	1875035	contig_227_[organism=Drosophila_willistoni]_[isolate=14030-0811.17]	28448251	28448278	1	+
Chr2L_2	1875094	1875126	contig_227_[organism=Drosophila_willistoni]_[isolate=14030-0811.17]	28448334	28448366	1	+
Chr2L_2	1875218	1875251	contig_227_[organism=Drosophila_willistoni]_[isolate=14030-0811.17]	28448458	28448491	1	+
Chr2L_2	1875393	1875427	contig_227_[organism=Drosophila_willistoni]_[isolate=14030-0811.17]	28448628	28448662	1	+
Chr2L_2	1875463	1875505	contig_227_[organism=Drosophila_willistoni]_[isolate=14030-0811.17]	28448698	28448740	1	+
Chr2L_2	1875566	1877603	contig_227_[organism=Drosophila_willistoni]_[isolate=14030-0811.17]	28448775	28450816	0.975454	+
Chr2L_2	1877577	1877697	contig_227_[organism=Drosophila_willistoni]_[isolate=14030-0811.17]	28450819	28450939	0.541667	+
Chr2L_2	1877604	1877843	contig_227_[organism=Drosophila_willistoni]_[isolate=14030-0811.17]	28450817	28451056	0.866109	+
Chr2L_2	1877633	1877727	contig_227_[organism=Drosophila_willistoni]_[isolate=14030-0811.17]	28450817	28450911	0.606383	+
Chr2L_2	1877787	1881680	contig_227_[organism=Drosophila_willistoni]_[isolate=14030-0811.17]	28451010	28454890	0.973285	+
Chr2L_2	1881681	1883021	contig_227_[organism=Drosophila_willistoni]_[isolate=14030-0811.17]	28454891	28456225	0.955224	+
Chr2L_2	1883313	1885711	contig_227_[organism=Drosophila_willistoni]_[isolate=14030-0811.17]	28456576	28458996	0.954962	+
Chr2L_2	1885724	1886029	contig_227_[organism=Drosophila_willistoni]_[isolate=14030-0811.17]	28459009	28459314	0.872131	+
Chr2L_2	1886022	1887258	contig_227_[organism=Drosophila_willistoni]_[isolate=14030-0811.17]	28459314	28460550	0.918285	+
Chr2L_2	1887259	1890066	contig_227_[organism=Drosophila_willistoni]_[isolate=14030-0811.17]	28460551	28463358	0.9886	+
Chr2L_2	1890067	1890226	contig_227_[organism=Drosophila_willistoni]_[isolate=14030-0811.17]	28463359	28463518	1	+
Chr2L_2	1890228	1890289	contig_227_[organism=Drosophila_willistoni]_[isolate=14030-0811.17]	28463520	28463581	1	+
Chr2L_2	1890324	1890356	contig_227_[organism=Drosophila_willistoni]_[isolate=14030-0811.17]	28463616	28463648	1	+
Chr2L_2	1890377	1890520	contig_227_[organism=Drosophila_willistoni]_[isolate=14030-0811.17]	28463669	28463812	1	+
Chr2L_2	1890521	1890559	contig_227_[organism=Drosophila_willistoni]_[isolate=14030-0811.17]	28463813	28463851	1	+
Chr2L_2	1890566	1890961	contig_227_[organism=Drosophila_willistoni]_[isolate=14030-0811.17]	28463858	28464253	1	+
Chr2L_2	1890962	1891018	contig_227_[organism=Drosophila_willistoni]_[isolate=14030-0811.17]	28464254	28464310	1	+
Chr2L_2	1891019	1891066	contig_227_[organism=Drosophila_willistoni]_[isolate=14030-0811.17]	28464311	28464358	1	+
Chr2L_2	1891067	1891100	contig_227_[organism=Drosophila_willistoni]_[isolate=14030-0811.17]	28464359	28464392	1	+
Chr2L_2	1891142	1891174	contig_227_[organism=Drosophila_willistoni]_[isolate=14030-0811.17]	28464434	28464466	1	+
Chr2L_2	1891175	1891306	contig_227_[organism=Drosophila_willistoni]_[isolate=14030-0811.17]	28464467	28464598	1	+
Chr2L_2	1891307	1891403	contig_227_[organism=Drosophila_willistoni]_[isolate=14030-0811.17]	28464599	28464695	1	+
Chr2L_2	1891427	1891451	contig_227_[organism=Drosophila_willistoni]_[isolate=14030-0811.17]	28464719	28464743	1	+
Chr2L_2	1891466	1891494	contig_227_[organism=Drosophila_willistoni]_[isolate=14030-0811.17]	28464758	28464786	1	+
Chr2L_2	1891499	1891582	contig_227_[organism=Drosophila_willistoni]_[isolate=14030-0811.17]	28464791	28464874	1	+
Chr2L_2	1891594	1891621	contig_227_[organism=Drosophila_willistoni]_[isolate=14030-0811.17]	28464886	28464913	1	+
Chr2L_2	1891622	1891681	contig_227_[organism=Drosophila_willistoni]_[isolate=14030-0811.17]	28464914	28464973	1	+
Chr2L_2	1891700	1891786	contig_227_[organism=Drosophila_willistoni]_[isolate=14030-0811.17]	28464992	28465078	1	+
Chr2L_2	1891811	1891870	contig_227_[organism=Drosophila_willistoni]_[isolate=14030-0811.17]	28465103	28465162	1	+
Chr2L_2	1891892	1891933	contig_227_[organism=Drosophila_willistoni]_[isolate=14030-0811.17]	28465184	28465225	1	+
Chr2L_2	1891976	1892005	contig_227_[organism=Drosophila_willistoni]_[isolate=14030-0811.17]	28465268	28465297	1	+
Chr2L_2	1892006	1892050	contig_227_[organism=Drosophila_willistoni]_[isolate=14030-0811.17]	28465298	28465342	1	+
Chr2L_2	1892051	1892140	contig_227_[organism=Drosophila_willistoni]_[isolate=14030-0811.17]	28465343	28465432	1	+
Chr2L_2	1892141	1892173	contig_227_[organism=Drosophila_willistoni]_[isolate=14030-0811.17]	28465433	28465465	1	+
Chr2L_2	1892198	1892290	contig_227_[organism=Drosophila_willistoni]_[isolate=14030-0811.17]	28465490	28465582	1	+
Chr2L_2	1892318	1892353	contig_227_[organism=Drosophila_willistoni]_[isolate=14030-0811.17]	28465610	28465645	1	+
Chr2L_2	1892353	1901163	contig_227_[organism=Drosophila_willistoni]_[isolate=14030-0811.17]	28465645	28474455	0.981044	+
Chr2L_2	1901185	1901222	contig_227_[organism=Drosophila_willistoni]_[isolate=14030-0811.17]	28474454	28474491	1	+
Chr2L_2	1901243	1901297	contig_227_[organism=Drosophila_willistoni]_[isolate=14030-0811.17]	28474512	28474566	1	+
Chr2L_2	1901302	1901327	contig_227_[organism=Drosophila_willistoni]_[isolate=14030-0811.17]	28474571	28474596	1	+
Chr2L_2	1901328	1901353	contig_227_[organism=Drosophila_willistoni]_[isolate=14030-0811.17]	28474597	28474622	1	+
Chr2L_2	1901360	1901384	contig_227_[organism=Drosophila_willistoni]_[isolate=14030-0811.17]	28474629	28474653	1	+
Chr2L_2	1901385	1903556	contig_227_[organism=Drosophila_willistoni]_[isolate=14030-0811.17]	28474670	28476830	0.943805	+
Chr2L_2	1903526	1909511	contig_227_[organism=Drosophila_willistoni]_[isolate=14030-0811.17]	28476784	28482770	0.981454	+
Chr2L_2	1909515	1909785	contig_227_[organism=Drosophila_willistoni]_[isolate=14030-0811.17]	28482774	28483042	0.911111	+
Chr2L_2	1909797	1910175	contig_227_[organism=Drosophila_willistoni]_[isolate=14030-0811.17]	28483057	28483437	0.981481	+
Chr2L_2	1910183	1911473	contig_227_[organism=Drosophila_willistoni]_[isolate=14030-0811.17]	28483445	28484721	0.906977	+
Chr2L_2	1911436	1913387	contig_227_[organism=Drosophila_willistoni]_[isolate=14030-0811.17]	28484786	28486731	0.944644	+
Chr2L_2	1913430	1913470	contig_227_[organism=Drosophila_willistoni]_[isolate=14030-0811.17]	28486774	28486814	1	+
Chr2L_2	1913456	1914326	contig_227_[organism=Drosophila_willistoni]_[isolate=14030-0811.17]	28486814	28487693	0.949425	+
Chr2L_2	1914327	1918414	contig_227_[organism=Drosophila_willistoni]_[isolate=14030-0811.17]	28487694	28491776	0.985564	+
Chr2L_2	1918415	1920515	contig_227_[organism=Drosophila_willistoni]_[isolate=14030-0811.17]	28491777	28493860	0.96619	+
Chr2L_2	1920532	1920560	contig_227_[organism=Drosophila_willistoni]_[isolate=14030-0811.17]	28493877	28493905	1	+
Chr2L_2	1920534	1924759	contig_227_[organism=Drosophila_willistoni]_[isolate=14030-0811.17]	28493868	28498105	0.932781	+
Chr2L_2	1924446	1924471	contig_227_[organism=Drosophila_willistoni]_[isolate=14030-0811.17]	28497785	28497810	1	+
Chr2L_2	1924550	1924591	contig_227_[organism=Drosophila_willistoni]_[isolate=14030-0811.17]	28497896	28497937	1	+
Chr2L_2	1924598	1924643	contig_227_[organism=Drosophila_willistoni]_[isolate=14030-0811.17]	28497944	28497989	1	+
Chr2L_2	1924671	1924712	contig_227_[organism=Drosophila_willistoni]_[isolate=14030-0811.17]	28498017	28498058	1	+
Chr2L_2	1924723	1924966	contig_227_[organism=Drosophila_willistoni]_[isolate=14030-0811.17]	28498080	28498323	0.740741	+
Chr2L_2	1925045	1925083	contig_227_[organism=Drosophila_willistoni]_[isolate=14030-0811.17]	28498405	28498443	1	+
Chr2L_2	1925082	1925780	contig_227_[organism=Drosophila_willistoni]_[isolate=14030-0811.17]	28498451	28499149	0.916905	+
Chr2L_2	1925084	1925113	contig_227_[organism=Drosophila_willistoni]_[isolate=14030-0811.17]	28498444	28498473	1	+
Chr2L_2	1925179	1925217	contig_227_[organism=Drosophila_willistoni]_[isolate=14030-0811.17]	28498548	28498586	1	+
Chr2L_2	1925218	1926727	contig_227_[organism=Drosophila_willistoni]_[isolate=14030-0811.17]	28498587	28500094	0.96554	+
Chr2L_2	1926640	1928869	contig_227_[organism=Drosophila_willistoni]_[isolate=14030-0811.17]	28500003	28502212	0.946164	+
Chr2L_2	1928946	1929943	contig_227_[organism=Drosophila_willistoni]_[isolate=14030-0811.17]	28502200	28503182	0.889669	+
Chr2L_2	1930016	1931785	contig_227_[organism=Drosophila_willistoni]_[isolate=14030-0811.17]	28503156	28504925	0.929339	+
Chr2L_2	1931766	1931798	contig_227_[organism=Drosophila_willistoni]_[isolate=14030-0811.17]	28505956	28505988	1	+
Chr2L_2	1931788	1932033	contig_227_[organism=Drosophila_willistoni]_[isolate=14030-0811.17]	28505993	28506238	0.77551	+
Chr2L_2	1931801	1931828	contig_227_[organism=Drosophila_willistoni]_[isolate=14030-0811.17]	28505991	28506018	1	+
Chr2L_2	1931826	1937350	contig_227_[organism=Drosophila_willistoni]_[isolate=14030-0811.17]	28506031	28511545	0.960174	+
Chr2L_2	1937253	1938463	contig_227_[organism=Drosophila_willistoni]_[isolate=14030-0811.17]	28511442	28512663	0.907438	+
Chr2L_2	1938339	1940858	contig_227_[organism=Drosophila_willistoni]_[isolate=14030-0811.17]	28512529	28515067	0.954347	+
Chr2L_2	1940860	1941573	contig_227_[organism=Drosophila_willistoni]_[isolate=14030-0811.17]	28515069	28515795	0.936886	+
Chr2L_2	1941193	1941227	contig_227_[organism=Drosophila_willistoni]_[isolate=14030-0811.17]	28515405	28515439	1	+
Chr2L_2	1941222	1941261	contig_227_[organism=Drosophila_willistoni]_[isolate=14030-0811.17]	28515440	28515479	1	+
Chr2L_2	1941258	1941341	contig_227_[organism=Drosophila_willistoni]_[isolate=14030-0811.17]	28515480	28515563	1	+
Chr2L_2	1941350	1941429	contig_227_[organism=Drosophila_willistoni]_[isolate=14030-0811.17]	28515572	28515651	1	+
Chr2L_2	1941430	1942153	contig_227_[organism=Drosophila_willistoni]_[isolate=14030-0811.17]	28515652	28516352	0.961272	+
Chr2L_2	1942175	1942202	contig_227_[organism=Drosophila_willistoni]_[isolate=14030-0811.17]	28516376	28516403	1	+
Chr2L_2	1942226	1942728	contig_227_[organism=Drosophila_willistoni]_[isolate=14030-0811.17]	28516427	28516929	1	+
Chr2L_2	1942739	1942861	contig_227_[organism=Drosophila_willistoni]_[isolate=14030-0811.17]	28516940	28517062	1	+
Chr2L_2	1942862	1945360	contig_227_[organism=Drosophila_willistoni]_[isolate=14030-0811.17]	28517063	28519579	0.977982	+
Chr2L_2	1945427	1946201	contig_227_[organism=Drosophila_willistoni]_[isolate=14030-0811.17]	28519690	28520456	0.939276	+
Chr2L_2	1946212	1946771	contig_227_[organism=Drosophila_willistoni]_[isolate=14030-0811.17]	28520467	28521018	0.880143	+
Chr2L_2	1946772	1947466	contig_227_[organism=Drosophila_willistoni]_[isolate=14030-0811.17]	28521006	28521712	0.853026	+
Chr2L_2	1947512	1947544	contig_227_[organism=Drosophila_willistoni]_[isolate=14030-0811.17]	28521739	28521771	1	+
Chr2L_2	1947521	1949978	contig_227_[organism=Drosophila_willistoni]_[isolate=14030-0811.17]	28521738	28524183	0.954009	+
Chr2L_2	1950238	1952289	contig_227_[organism=Drosophila_willistoni]_[isolate=14030-0811.17]	28524623	28526662	0.910775	+
Chr2L_2	1952416	1952602	contig_227_[organism=Drosophila_willistoni]_[isolate=14030-0811.17]	28526780	28526966	0.682796	+
Chr2L_2	1952597	1952819	contig_227_[organism=Drosophila_willistoni]_[isolate=14030-0811.17]	28527179	28527401	0.743243	+
Chr2L_2	1952817	1953513	contig_227_[organism=Drosophila_willistoni]_[isolate=14030-0811.17]	28527443	28528139	0.895115	+
Chr2L_2	1953435	1955829	contig_227_[organism=Drosophila_willistoni]_[isolate=14030-0811.17]	28535138	28537533	0.957393	+
Chr2L_2	1955741	1957176	contig_227_[organism=Drosophila_willistoni]_[isolate=14030-0811.17]	28537439	28538850	0.907317	+
Chr2L_2	1957273	1957419	contig_227_[organism=Drosophila_willistoni]_[isolate=14030-0811.17]	28538965	28539111	0.575342	+
Chr2L_2	1957541	1957571	contig_227_[organism=Drosophila_willistoni]_[isolate=14030-0811.17]	28539184	28539214	1	+
Chr2L_2	1958181	1958308	contig_227_[organism=Drosophila_willistoni]_[isolate=14030-0811.17]	28539610	28539737	0.574803	+
Chr2L_2	1958273	1958308	contig_227_[organism=Drosophila_willistoni]_[isolate=14030-0811.17]	28539740	28539775	1	+
Chr2L_2	1958316	1961977	contig_227_[organism=Drosophila_willistoni]_[isolate=14030-0811.17]	28539744	28543446	0.963944	+
Chr2L_2	1961668	1961692	contig_227_[organism=Drosophila_willistoni]_[isolate=14030-0811.17]	28543123	28543147	1	+
Chr2L_2	1961694	1961723	contig_227_[organism=Drosophila_willistoni]_[isolate=14030-0811.17]	28543163	28543192	1	+
Chr2L_2	1961753	1963543	contig_227_[organism=Drosophila_willistoni]_[isolate=14030-0811.17]	28543222	28545024	0.969832	+
Chr2L_2	1963544	1965865	contig_227_[organism=Drosophila_willistoni]_[isolate=14030-0811.17]	28545025	28547335	0.951314	+
Chr2L_2	1965831	1967270	contig_227_[organism=Drosophila_willistoni]_[isolate=14030-0811.17]	28547293	28548734	0.971508	+
Chr2L_2	1967327	1967393	contig_227_[organism=Drosophila_willistoni]_[isolate=14030-0811.17]	28548791	28548857	1	+
Chr2L_2	1967797	1967822	contig_227_[organism=Drosophila_willistoni]_[isolate=14030-0811.17]	28549074	28549099	1	+
Chr2L_2	1967844	1969423	contig_227_[organism=Drosophila_willistoni]_[isolate=14030-0811.17]	28549121	28550701	0.937302	+
Chr2L_2	1969418	1970265	contig_227_[organism=Drosophila_willistoni]_[isolate=14030-0811.17]	28550709	28551546	0.872491	+
Chr2L_2	1970206	1970470	contig_227_[organism=Drosophila_willistoni]_[isolate=14030-0811.17]	28551468	28551730	0.829545	+
Chr2L_2	1970511	1970539	contig_227_[organism=Drosophila_willistoni]_[isolate=14030-0811.17]	28551771	28551799	1	+
Chr2L_2	1970532	1971430	contig_227_[organism=Drosophila_willistoni]_[isolate=14030-0811.17]	28551809	28552707	0.927617	+
Chr2L_2	1970540	1970566	contig_227_[organism=Drosophila_willistoni]_[isolate=14030-0811.17]	28551800	28551826	1	+
Chr2L_2	1970590	1970619	contig_227_[organism=Drosophila_willistoni]_[isolate=14030-0811.17]	28551867	28551896	1	+
Chr2L_2	1970620	1970673	contig_227_[organism=Drosophila_willistoni]_[isolate=14030-0811.17]	28551897	28551950	1	+
Chr2L_2	1970741	1970769	contig_227_[organism=Drosophila_willistoni]_[isolate=14030-0811.17]	28552018	28552046	1	+
Chr2L_2	1970770	1970917	contig_227_[organism=Drosophila_willistoni]_[isolate=14030-0811.17]	28552047	28552194	1	+
Chr2L_2	1970918	1971001	contig_227_[organism=Drosophila_willistoni]_[isolate=14030-0811.17]	28552195	28552278	1	+
Chr2L_2	1971002	1971092	contig_227_[organism=Drosophila_willistoni]_[isolate=14030-0811.17]	28552279	28552369	1	+
Chr2L_2	1971093	1971127	contig_227_[organism=Drosophila_willistoni]_[isolate=14030-0811.17]	28552370	28552404	1	+
Chr2L_2	1971128	1971937	contig_227_[organism=Drosophila_willistoni]_[isolate=14030-0811.17]	28552405	28553219	0.99382	+
Chr2L_2	1971938	1973603	contig_227_[organism=Drosophila_willistoni]_[isolate=14030-0811.17]	28553220	28554879	0.972973	+
Chr2L_2	1973638	1973668	contig_227_[organism=Drosophila_willistoni]_[isolate=14030-0811.17]	28554914	28554944	1	+
Chr2L_2	1973683	1973753	contig_227_[organism=Drosophila_willistoni]_[isolate=14030-0811.17]	28554960	28555030	1	+
Chr2L_2	1973769	1973796	contig_227_[organism=Drosophila_willistoni]_[isolate=14030-0811.17]	28555068	28555095	1	+
Chr2L_2	1973797	1973848	contig_227_[organism=Drosophila_willistoni]_[isolate=14030-0811.17]	28555096	28555147	1	+
Chr2L_2	1973849	1973874	contig_227_[organism=Drosophila_willistoni]_[isolate=14030-0811.17]	28555148	28555173	1	+
Chr2L_2	1973883	1974572	contig_227_[organism=Drosophila_willistoni]_[isolate=14030-0811.17]	28555182	28555864	0.969521	+
Chr2L_2	1974573	1974602	contig_227_[organism=Drosophila_willistoni]_[isolate=14030-0811.17]	28555865	28555894	1	+
Chr2L_2	1974636	1974670	contig_227_[organism=Drosophila_willistoni]_[isolate=14030-0811.17]	28555928	28555962	1	+
Chr2L_2	1974681	1976301	contig_227_[organism=Drosophila_willistoni]_[isolate=14030-0811.17]	28555968	28557585	0.972222	+
Chr2L_2	1976337	1976365	contig_227_[organism=Drosophila_willistoni]_[isolate=14030-0811.17]	28557627	28557655	1	+
Chr2L_2	1976362	1976898	contig_227_[organism=Drosophila_willistoni]_[isolate=14030-0811.17]	28557625	28558164	0.852612	+
Chr2L_2	1976949	1977337	contig_227_[organism=Drosophila_willistoni]_[isolate=14030-0811.17]	28558227	28558586	0.654639	+
Chr2L_2	1977411	1977757	contig_227_[organism=Drosophila_willistoni]_[isolate=14030-0811.17]	28558642	28558988	0.774566	+
Chr2L_2	1977755	1979661	contig_227_[organism=Drosophila_willistoni]_[isolate=14030-0811.17]	28559531	28561422	0.948583	+
Chr2L_2	1979647	1980079	contig_227_[organism=Drosophila_willistoni]_[isolate=14030-0811.17]	28561449	28561899	0.736111	+
Chr2L_2	1980741	1983322	contig_227_[organism=Drosophila_willistoni]_[isolate=14030-0811.17]	28562891	28565465	0.922511	+
Chr2L_2	1983358	1985851	contig_227_[organism=Drosophila_willistoni]_[isolate=14030-0811.17]	28565505	28567944	0.933012	+
Chr2L_2	1985868	1985895	contig_227_[organism=Drosophila_willistoni]_[isolate=14030-0811.17]	28567962	28567989	1	+
Chr2L_2	1985925	1986093	contig_227_[organism=Drosophila_willistoni]_[isolate=14030-0811.17]	28568048	28568216	0.654762	+
Chr2L_2	1985931	1985957	contig_227_[organism=Drosophila_willistoni]_[isolate=14030-0811.17]	28568025	28568051	1	+
Chr2L_2	1985962	1987819	contig_227_[organism=Drosophila_willistoni]_[isolate=14030-0811.17]	28568085	28569942	0.945073	+
Chr2L_2	1988069	1988504	contig_227_[organism=Drosophila_willistoni]_[isolate=14030-0811.17]	28570053	28570506	0.845977	+
Chr2L_2	1991016	1991741	contig_227_[organism=Drosophila_willistoni]_[isolate=14030-0811.17]	28572787	28573506	0.886897	+
Chr2L_2	1991658	1993402	contig_227_[organism=Drosophila_willistoni]_[isolate=14030-0811.17]	28573414	28575181	0.90711	+
Chr2L_2	1993551	1993915	contig_227_[organism=Drosophila_willistoni]_[isolate=14030-0811.17]	28575289	28575654	0.799451	+
Chr2L_2	1993915	1994057	contig_227_[organism=Drosophila_willistoni]_[isolate=14030-0811.17]	28575653	28575795	0.950704	+
Chr2L_2	1994058	1994278	contig_227_[organism=Drosophila_willistoni]_[isolate=14030-0811.17]	28575796	28576016	1	+
Chr2L_2	1994279	1994482	contig_227_[organism=Drosophila_willistoni]_[isolate=14030-0811.17]	28576017	28576220	1	+
Chr2L_2	1994483	1994533	contig_227_[organism=Drosophila_willistoni]_[isolate=14030-0811.17]	28576221	28576271	1	+
Chr2L_2	1994534	1994657	contig_227_[organism=Drosophila_willistoni]_[isolate=14030-0811.17]	28576272	28576395	1	+
Chr2L_2	1994658	1994782	contig_227_[organism=Drosophila_willistoni]_[isolate=14030-0811.17]	28576396	28576520	1	+
Chr2L_2	1994806	1994892	contig_227_[organism=Drosophila_willistoni]_[isolate=14030-0811.17]	28576544	28576630	1	+
Chr2L_2	1994898	1999725	contig_227_[organism=Drosophila_willistoni]_[isolate=14030-0811.17]	28576636	28581430	0.960017	+
Chr2L_2	1999974	2000443	contig_227_[organism=Drosophila_willistoni]_[isolate=14030-0811.17]	28581419	28581888	0.908316	+
Chr2L_2	2000458	2001409	contig_227_[organism=Drosophila_willistoni]_[isolate=14030-0811.17]	28581889	28582860	0.950578	+
Chr2L_2	2001442	2001466	contig_227_[organism=Drosophila_willistoni]_[isolate=14030-0811.17]	28582884	28582908	1	+
Chr2L_2	2001482	2001507	contig_227_[organism=Drosophila_willistoni]_[isolate=14030-0811.17]	28582924	28582949	1	+
Chr2L_2	2001526	2001580	contig_227_[organism=Drosophila_willistoni]_[isolate=14030-0811.17]	28582968	28583022	1	+
Chr2L_2	2001553	2001741	contig_227_[organism=Drosophila_willistoni]_[isolate=14030-0811.17]	28582980	28583168	0.712766	+
Chr2L_2	2001851	2001877	contig_227_[organism=Drosophila_willistoni]_[isolate=14030-0811.17]	28583214	28583240	1	+
Chr2L_2	2001885	2001910	contig_227_[organism=Drosophila_willistoni]_[isolate=14030-0811.17]	28583248	28583273	1	+
Chr2L_2	2001998	2004581	contig_227_[organism=Drosophila_willistoni]_[isolate=14030-0811.17]	28583365	28585984	0.960898	+
Chr2L_2	2004025	2004056	contig_227_[organism=Drosophila_willistoni]_[isolate=14030-0811.17]	28585413	28585444	1	+
Chr2L_2	2004063	2004143	contig_227_[organism=Drosophila_willistoni]_[isolate=14030-0811.17]	28585466	28585546	1	+
Chr2L_2	2004164	2004225	contig_227_[organism=Drosophila_willistoni]_[isolate=14030-0811.17]	28585567	28585628	1	+
Chr2L_2	2004234	2004311	contig_227_[organism=Drosophila_willistoni]_[isolate=14030-0811.17]	28585637	28585714	1	+
Chr2L_2	2004313	2004360	contig_227_[organism=Drosophila_willistoni]_[isolate=14030-0811.17]	28585716	28585763	1	+
Chr2L_2	2004361	2004410	contig_227_[organism=Drosophila_willistoni]_[isolate=14030-0811.17]	28585764	28585813	1	+
Chr2L_2	2004451	2004532	contig_227_[organism=Drosophila_willistoni]_[isolate=14030-0811.17]	28585854	28585935	1	+
Chr2L_2	2004559	2004603	contig_227_[organism=Drosophila_willistoni]_[isolate=14030-0811.17]	28585954	28585998	1	+
Chr2L_2	2004604	2004646	contig_227_[organism=Drosophila_willistoni]_[isolate=14030-0811.17]	28585999	28586041	1	+
Chr2L_2	2004667	2004719	contig_227_[organism=Drosophila_willistoni]_[isolate=14030-0811.17]	28586063	28586115	1	+
Chr2L_2	2004720	2005337	contig_227_[organism=Drosophila_willistoni]_[isolate=14030-0811.17]	28586116	28586772	0.878444	+
Chr2L_2	2005450	2006611	contig_227_[organism=Drosophila_willistoni]_[isolate=14030-0811.17]	28586663	28587891	0.927649	+
Chr2L_2	2006508	2008236	contig_227_[organism=Drosophila_willistoni]_[isolate=14030-0811.17]	28587776	28589512	0.946181	+
Chr2L_2	2008145	2012849	contig_227_[organism=Drosophila_willistoni]_[isolate=14030-0811.17]	28589415	28594113	0.954719	+
Chr2L_2	2012873	2013181	contig_227_[organism=Drosophila_willistoni]_[isolate=14030-0811.17]	28594177	28594480	0.88961	+
Chr2L_2	2013211	2013239	contig_227_[organism=Drosophila_willistoni]_[isolate=14030-0811.17]	28594505	28594533	1	+
Chr2L_2	2013239	2013877	contig_227_[organism=Drosophila_willistoni]_[isolate=14030-0811.17]	28594547	28595185	0.87931	+
Chr2L_2	2013240	2013277	contig_227_[organism=Drosophila_willistoni]_[isolate=14030-0811.17]	28594534	28594571	1	+
Chr2L_2	2013303	2013332	contig_227_[organism=Drosophila_willistoni]_[isolate=14030-0811.17]	28594611	28594640	1	+
Chr2L_2	2013333	2013366	contig_227_[organism=Drosophila_willistoni]_[isolate=14030-0811.17]	28594641	28594674	1	+
Chr2L_2	2013408	2013461	contig_227_[organism=Drosophila_willistoni]_[isolate=14030-0811.17]	28594716	28594769	1	+
Chr2L_2	2013471	2013557	contig_227_[organism=Drosophila_willistoni]_[isolate=14030-0811.17]	28594779	28594865	1	+
Chr2L_2	2013558	2013600	contig_227_[organism=Drosophila_willistoni]_[isolate=14030-0811.17]	28594866	28594908	1	+
Chr2L_2	2013631	2013656	contig_227_[organism=Drosophila_willistoni]_[isolate=14030-0811.17]	28594939	28594964	1	+
Chr2L_2	2013690	2014633	contig_227_[organism=Drosophila_willistoni]_[isolate=14030-0811.17]	28594998	28595956	0.911983	+
Chr2L_2	2014080	2014108	contig_227_[organism=Drosophila_willistoni]_[isolate=14030-0811.17]	28595391	28595419	1	+
Chr2L_2	2014111	2014142	contig_227_[organism=Drosophila_willistoni]_[isolate=14030-0811.17]	28595434	28595465	1	+
Chr2L_2	2014143	2014452	contig_227_[organism=Drosophila_willistoni]_[isolate=14030-0811.17]	28595466	28595781	0.851133	+
Chr2L_2	2014312	2014821	contig_227_[organism=Drosophila_willistoni]_[isolate=14030-0811.17]	28595626	28596150	0.882122	+
Chr2L_2	2014832	2014864	contig_227_[organism=Drosophila_willistoni]_[isolate=14030-0811.17]	28596159	28596191	1	+
Chr2L_2	2014873	2014899	contig_227_[organism=Drosophila_willistoni]_[isolate=14030-0811.17]	28596200	28596226	1	+
Chr2L_2	2015130	2015157	contig_227_[organism=Drosophila_willistoni]_[isolate=14030-0811.17]	28596414	28596441	1	+
Chr2L_2	2015233	2015380	contig_227_[organism=Drosophila_willistoni]_[isolate=14030-0811.17]	28596486	28596633	0.714286	+
Chr2L_2	2016532	2020149	contig_227_[organism=Drosophila_willistoni]_[isolate=14030-0811.17]	28596561	28600171	0.961017	+
Chr2L_2	2020156	2022019	contig_227_[organism=Drosophila_willistoni]_[isolate=14030-0811.17]	28600179	28602021	0.945786	+
Chr2L_2	2021956	2022372	contig_227_[organism=Drosophila_willistoni]_[isolate=14030-0811.17]	28601942	28602359	0.927885	+
Chr2L_2	2022373	2024189	contig_227_[organism=Drosophila_willistoni]_[isolate=14030-0811.17]	28602359	28604162	0.960352	+
Chr2L_2	2024213	2025537	contig_227_[organism=Drosophila_willistoni]_[isolate=14030-0811.17]	28604200	28605519	0.964502	+
Chr2L_2	2025638	2034340	contig_227_[organism=Drosophila_willistoni]_[isolate=14030-0811.17]	28605612	28614333	0.97196	+
Chr2L_2	2034420	2034895	contig_227_[organism=Drosophila_willistoni]_[isolate=14030-0811.17]	28614388	28614863	0.861053	+
Chr2L_2	2034931	2034956	contig_227_[organism=Drosophila_willistoni]_[isolate=14030-0811.17]	28614887	28614912	1	+
Chr2L_2	2034977	2035005	contig_227_[organism=Drosophila_willistoni]_[isolate=14030-0811.17]	28614929	28614957	1	+
Chr2L_2	2034977	2036108	contig_227_[organism=Drosophila_willistoni]_[isolate=14030-0811.17]	28614924	28616051	0.921309	+
Chr2L_2	2036041	2038846	contig_227_[organism=Drosophila_willistoni]_[isolate=14030-0811.17]	28615963	28618752	0.941889	+
Chr2L_2	2038865	2039348	contig_227_[organism=Drosophila_willistoni]_[isolate=14030-0811.17]	28618775	28619261	0.921325	+
Chr2L_2	2039345	2048175	contig_227_[organism=Drosophila_willistoni]_[isolate=14030-0811.17]	28619293	28628160	0.965798	+
Chr2L_2	2048196	2048223	contig_227_[organism=Drosophila_willistoni]_[isolate=14030-0811.17]	28628179	28628206	0.222222	+
Chr2L_2	2048222	2048291	contig_227_[organism=Drosophila_willistoni]_[isolate=14030-0811.17]	28628207	28628276	1	+
Chr2L_2	2048292	2049335	contig_227_[organism=Drosophila_willistoni]_[isolate=14030-0811.17]	28628276	28629295	0.837009	+
Chr2L_2	2049267	2052269	contig_227_[organism=Drosophila_willistoni]_[isolate=14030-0811.17]	28629201	28632183	0.922718	+
Chr2L_2	2052291	2055020	contig_227_[organism=Drosophila_willistoni]_[isolate=14030-0811.17]	28632247	28634970	0.910956	+
Chr2L_2	2055018	2055179	contig_227_[organism=Drosophila_willistoni]_[isolate=14030-0811.17]	28634975	28635136	0.795031	+
Chr2L_2	2055184	2055383	contig_227_[organism=Drosophila_willistoni]_[isolate=14030-0811.17]	28635137	28635336	0.743719	+
Chr2L_2	2055389	2055687	contig_227_[organism=Drosophila_willistoni]_[isolate=14030-0811.17]	28635323	28635621	0.755034	+
Chr2L_2	2056328	2056535	contig_227_[organism=Drosophila_willistoni]_[isolate=14030-0811.17]	28635679	28635886	0.705314	+
Chr2L_2	2056647	2056686	contig_227_[organism=Drosophila_willistoni]_[isolate=14030-0811.17]	28636027	28636066	1	+
Chr2L_2	2056680	2057109	contig_227_[organism=Drosophila_willistoni]_[isolate=14030-0811.17]	28636066	28636495	0.808858	+
Chr2L_2	2057430	2059481	contig_227_[organism=Drosophila_willistoni]_[isolate=14030-0811.17]	28636453	28638534	0.964408	+
Chr2L_2	2059511	2059544	contig_227_[organism=Drosophila_willistoni]_[isolate=14030-0811.17]	28638574	28638607	1	+
Chr2L_2	2059555	2059586	contig_227_[organism=Drosophila_willistoni]_[isolate=14030-0811.17]	28638623	28638654	1	+
Chr2L_2	2059895	2060016	contig_227_[organism=Drosophila_willistoni]_[isolate=14030-0811.17]	28638916	28639037	0.53719	+
Chr2L_2	2062075	2062104	contig_227_[organism=Drosophila_willistoni]_[isolate=14030-0811.17]	28639346	28639375	1	+
Chr2L_2	2062133	2062166	contig_227_[organism=Drosophila_willistoni]_[isolate=14030-0811.17]	28639405	28639438	1	+
Chr2L_2	2062232	2066950	contig_227_[organism=Drosophila_willistoni]_[isolate=14030-0811.17]	28639542	28644286	0.967147	+
Chr2L_2	2067052	2067242	contig_227_[organism=Drosophila_willistoni]_[isolate=14030-0811.17]	28644398	28644588	0.694737	+
Chr2L_2	2067631	2068238	contig_227_[organism=Drosophila_willistoni]_[isolate=14030-0811.17]	28644504	28645121	0.878089	+
Chr2L_2	2068258	2068283	contig_227_[organism=Drosophila_willistoni]_[isolate=14030-0811.17]	28645143	28645168	1	+
Chr2L_2	2068309	2068352	contig_227_[organism=Drosophila_willistoni]_[isolate=14030-0811.17]	28645193	28645236	1	+
Chr2L_2	2068353	2078675	contig_227_[organism=Drosophila_willistoni]_[isolate=14030-0811.17]	28645208	28655616	0.96958	+
Chr2L_2	2078781	2080217	contig_227_[organism=Drosophila_willistoni]_[isolate=14030-0811.17]	28656663	28658101	0.924095	+
Chr2L_2	2080306	2080532	contig_227_[organism=Drosophila_willistoni]_[isolate=14030-0811.17]	28658192	28658436	0.663717	+
Chr2L_2	2081003	2081166	contig_227_[organism=Drosophila_willistoni]_[isolate=14030-0811.17]	28658866	28659029	0.527607	+
Chr2L_2	2081225	2081573	contig_227_[organism=Drosophila_willistoni]_[isolate=14030-0811.17]	28659183	28659542	0.738506	+
Chr2L_2	2081574	2085753	contig_227_[organism=Drosophila_willistoni]_[isolate=14030-0811.17]	28659543	28663713	0.985164	+
Chr2L_2	2085759	2085803	contig_227_[organism=Drosophila_willistoni]_[isolate=14030-0811.17]	28663719	28663763	1	+
Chr2L_2	2085809	2086289	contig_227_[organism=Drosophila_willistoni]_[isolate=14030-0811.17]	28663769	28664266	0.972917	+
Chr2L_2	2086274	2088722	contig_227_[organism=Drosophila_willistoni]_[isolate=14030-0811.17]	28664230	28666697	0.946078	+
[truncated: 111,201 more rows]
